# Supplementary material for: Hetero-grafting affects flavonoid biosynthesis in sweet orange 'Newhall' (Citrus sinensis) peels: a metabolomics and transcriptomics analysis
Source: Front Plant Sci. 2023 Jul 3;14:1218426. doi: 10.3389/fpls.2023.1218426 (PMC10351390; doi:10.3389/fpls.2023.1218426)
Supplement: Supplementary file 1 [file Table_1.xlsx]

## Sheet: Table S1
Table S1. The primers used for qRT-PCR.
Gene ID	Forward Primer (5'→3')	Reverse Primer (5'→3')
Actin	CCAAGCAGCATGAAGATCAA	ATCTGCTGGAAGGTGCTGAG
Cs_ont_6g003740	TAGTGGGTTTGGGTTCTG	TAATAGCATTGGCAGGGA
Cs_ont_9g022270	GAGACTTTACCTCCTTAGACG	TACTGGAACCCAAACACG
Cs_ont_9g022190	ATGACAACGCTGCCTTTA	GTCCAACACCACCACTCA
Cs_ont_2g020670	ATGGTCCTTGATTGCTGC	CTTTCGCTTTCTGCTTGA
Cs_ont_5g000970	TGGCAAGCATCGGACCTG	ATGGCTAAAGCGGCAACA
Cs_ont_4g004380	TATGGATTTGTCAACTGGGTCA	AAACCAAGGCGGCGTGTA
Cs_ont_5g004640	CCTTGCCACGACCTTCCA	CACCGTCCGATTCCGAGA
Cs_ont_4g008840	GCCGCCAAGAAGCAGAAG	GAACGTGCCCAGCCAGAT
Cs_ont_5g042560	GCCATAGTAAGCCTCCCG	TCATCGTCGTCGTTGTTG
Cs_ont_5g033840	CTGGGATGCTTTGGATGA	GATGCTTCGGAATGTGGA
Cs_ont_5g025740	ACCTCAACTATGGGAAGC	TTTGCCGAATACAACTCT
Cs_ont_6g017310	CCCGAAGGAGTGGAGTTT	TTCTTGATGCCTGGTTTG
Cs_ont_7g019400	GACCAGGAAAGTCCGTGTA	AAGAGGACCAAGAGGGATA
Cs_ont_2g029130	TCTTCGTATTCTGCGGTTCT	TAGCGAGTTCGTCGGTTT
Cs_ont_2g006120	GCCTGGAAGAACAGACAA	CAAGACGAGGGCTATGAG
Cs_ont_2g025530	AATAAGGCGGCTAGAGTC	TGAAGATCAGGTGGTGCT
Cs_ont_1g012050	AGGCACATTTGAGACAGC	GTTTGGATTGTATGGGAAA
Cs_ont_3g009610	AACAGCAAGGAGGAGGGT	CGGAAGTAATAATCAGGGTAGTC
Cs_ont_5g024870	ACGGTTCTTATCACAGTCAA	CAGCCTCTTCTCCCAGTT
Cs_ont_5g002900	GTTGTGATAAGAAGGGTTTGA	TTGCCACAGCGGAGAAGT
Cs_ont_6g001210	GAGGGCTGTTCCCACTAA	GAAATTCCCACGCTTGAT
Cs_ont_1g000580	TGGGCTAAATCATCTCACC	ATGCTTCATTGGGACTGC
Cs_ont_8g013620	ATAATGGTGCTTATGGTCC	AAACAAAGAGTCAGTGGGT
Cs_ont_5g024860	GGCTTGTTCAAGAATCTGA	GTGCCTTTAGGAATTATGTAG
Cs_ont_5g024890	ACTGAACGCCCAGGATTA	TTTAGGATACTAGGAGCACAA

## Sheet: Table S2
Table S2. Detection of metabolites in ct and cj at three periods using a UPLC-MS/MS.
Index	Compounds	Class	CAS	Q1 (Da)	Q3 (Da)	Formula	Ionization model	ct1-1	ct1-2	ct1-3	cj1-1	cj1-2	cj1-3	ct2-1	ct2-2	ct2-3	cj2-1	cj2-2	cj2-3	ct3-1	ct3-2	ct3-3	cj3-1	cj3-2	cj3-3	QC01	QC02	QC03	cpd_ID	kegg_map
MWSprf106	Artemetin (5-Hydroxy-3,3',4',6,7-pentamethoxyflavone)	Flavones	479-90-3	389.12	331.08	C20H20O8	[M+H]+	1.88727e+07	2.05517e+07	2.0828e+07	2.00627e+07	1.90857e+07	1.93651e+07	3.86413e+06	3.51965e+06	3.95698e+06	4.15897e+06	3.7696e+06	3.98031e+06	2.94959e+07	3.01312e+07	2.90042e+07	2.41665e+07	2.48135e+07	2.38275e+07	2.2292e+07	2.22992e+07	2.22448e+07	-	-
Zbsp005869	7,4'-Dihydroxy-3,5,3'-trimethoxyflavone	Flavones	-	345.1	315.05	C18H16O7	[M+H]+	7.82509e+06	8.11406e+06	7.93213e+06	7.25284e+06	7.03419e+06	7.64578e+06	7.98886e+06	8.35829e+06	8.64459e+06	8.64467e+06	8.43075e+06	8.87791e+06	6.87625e+06	7.16661e+06	7.24472e+06	7.13565e+06	7.12268e+06	7.08839e+06	7.18318e+06	7.17565e+06	7.16234e+06	-	-
Lmsp011053	7-Hydroxy-2',5,8-Trimethoxyflavanone	Flavanones	-	331.12	197.06	C18H18O6	[M+H]+	1.04717e+06	1.13028e+06	1.17999e+06	1.40013e+06	1.44139e+06	1.45407e+06	1.3453e+06	1.28851e+06	1.53402e+06	1.74171e+06	1.66519e+06	1.79506e+06	938005	1.02051e+06	942957	1.38588e+06	1.42324e+06	1.36675e+06	1.1584e+06	1.15491e+06	1.15882e+06	-	-
MWSHY0089	5,4'-Dihydroxy-7-methoxyflavanone (Sakuranetin)	Flavanones	2957-21-3	287.09	167.03	C16H14O5	[M+H]+	39924.1	43649.2	47962.9	49664.5	24026.4	35832.1	57647.1	37579.8	33639.9	59899.6	42324.1	31504.5	42715.3	43865.2	50646	25893.3	26154.7	28575.8	44387.2	44106.3	44065.2	C09833	ko00941,ko01110
HJAP026	Chrysoeriol-6-C-glucoside-4'-O-glucoside	Flavones	-	625.18	463.13	C28H32O16	[M+H]+	2.41357e+06	2.52002e+06	1.84307e+06	1.98783e+06	2.26858e+06	1.98352e+06	1.552e+06	1.31923e+06	2.16569e+06	2.06659e+06	1.81017e+06	2.29017e+06	2.70422e+06	2.79616e+06	2.40856e+06	828397	1.00611e+06	849785	1.65863e+06	1.67388e+06	1.65974e+06	-	-
MWSHY0095	Tricin (5,7,4'-Trihydroxy-3',5'-dimethoxyflavone)	Flavones	520-32-1	331.08	271.06	C17H14O7	[M+H]+	447083	444040	332066	471209	511050	457090	276805	291426	297712	414147	327591	442875	325081	281244	379168	302571	345241	393980	327815	331850	330169	C10193	-
Hmhp007382	5-Hydroxy-7,8,2',6'-Tetramethoxyflavone (Altisin)	Flavones	-	359.1	344.09	C19H18O7	[M+H]+	1.23331e+07	1.37337e+07	1.51546e+07	1.23243e+07	1.19669e+07	1.26531e+07	2.0378e+07	2.00554e+07	2.16499e+07	2.89148e+07	2.65853e+07	2.77251e+07	2.45915e+07	2.74919e+07	2.37427e+07	2.46938e+07	2.55088e+07	2.47908e+07	1.75515e+07	1.73337e+07	1.74564e+07	-	-
pmp000169	Andrographidine D aglycone	Flavanones	-	359.11	329.06	C19H18O7	[M+H]+	8.67153e+06	9.78569e+06	1.07751e+07	1.08697e+07	1.01345e+07	1.10416e+07	1.70068e+07	1.65367e+07	1.81792e+07	3.2456e+07	3.05363e+07	3.07677e+07	2.02384e+07	2.0957e+07	1.9289e+07	3.06333e+07	3.14009e+07	3.05553e+07	1.68122e+07	1.66333e+07	1.66188e+07	-	-
Zmsp007375	3,5,7,3'4'-Pentamethoxyflavone	Flavones	1247-97-8	373.13	343.08	C20H20O7	[M+H]+	4.25719e+08	4.36523e+08	4.50444e+08	4.44888e+08	4.16099e+08	4.3696e+08	2.51385e+08	2.42975e+08	248771415	2.56551e+08	2.63835e+08	2.68397e+08	406511817	3.95716e+08	3.97534e+08	4.05283e+08	4.01139e+08	4.07882e+08	4.1033e+08	4.14834e+08	4.1668e+08	-	-
Zmjp003179	Orientin-2''-O-xyloside	Flavones	-	581.15	449.11	C26H28O15	[M+H]+	3.95695e+06	3.07746e+06	3.32374e+06	2.38038e+06	2.77535e+06	1.70227e+06	3.26953e+06	2.80143e+06	4.9814e+06	3.49975e+06	2.80953e+06	3.2912e+06	4.56774e+06	3.42598e+06	3.14879e+06	865324	857399	786760	2.44158e+06	2.48136e+06	2.44851e+06	-	-
Hmxp006586	5-Hydroxy-7,3',4'-trimethoxyflavone	Flavones	29080-58-8	329.1	299.05	C18H16O6	[M+H]+	1.7388e+07	1.8032e+07	2.08688e+07	1.1598e+07	1.12692e+07	11087192	2.00883e+06	1.66032e+06	2.38198e+06	1.08992e+06	1.01148e+06	1.01973e+06	1.31056e+07	1.26263e+07	15044620	5.15351e+06	5.37162e+06	4.88442e+06	1.12456e+07	1.11446e+07	1.13539e+07	-	-
Lmtp002942	Apigenin-6,8-di-C-arabinoside	Flavones	-	535.14	499.12	C25H26O13	[M+H]+	1.40177e+06	1.33964e+06	1.36349e+06	1.32847e+06	1.24062e+06	1.16712e+06	1.08399e+06	982229	1.45305e+06	601895	692267	743335	936256	1.12711e+06	1.16055e+06	429008	522673	608780	999543	995787	981897	-	-
Lmjp006533	4',5-Dihydroxy-3,3',7-Trimethoxyflavone; Pachypodol	Flavones	33708-72-4	345.1	330.07	C18H16O7	[M+H]+	744825	825027	908485	509524	570057	572318	1.15669e+06	969482	1.06263e+06	3.28134e+06	3.13624e+06	2.75998e+06	5.28479e+06	7.34762e+06	4.4856e+06	2.12695e+06	1.8331e+06	1.87935e+06	2.07075e+06	2.10087e+06	2.06059e+06	C10117	-
MW0131473	5,7,3',4'-Tetrahydroxy-6,8-dimethoxyflavone	Flavones	57093-50-2	345.06	287.02	C17H14O8	[M-H]-	1.08297e+06	1.15496e+06	1.41097e+06	1.10296e+06	1.42762e+06	1.11238e+06	1.66494e+06	1.01543e+06	1.48945e+06	8.17831e+06	6.58598e+06	5.88661e+06	3.62737e+06	3.93407e+06	3.63572e+06	4.1828e+06	4.15861e+06	3.98519e+06	1.96296e+06	1.99583e+06	2.00237e+06	-	-
Zmjp006969	Pectolinarigenin	Flavones	520-12-7	315.09	282.05	C17H14O6	[M+H]+	6.55692e+06	7.25961e+06	7.80197e+06	6.41191e+06	6.45225e+06	5.69097e+06	772577	576205	703134	821440	670247	648527	1.08249e+07	1.03688e+07	1.16311e+07	1.02799e+07	9.7661e+06	8.93534e+06	8.48559e+06	8.30311e+06	8.44791e+06	-	-
Wbtn007469	Protogenkwanone	Other Flavonoids	-	299.06	284.03	C16H12O6	[M-H]-	1.14878e+07	1.2315e+07	1.3777e+07	9.92269e+06	1.06761e+07	9.80398e+06	335618	286548	328869	927746	816297	815900	3.21062e+07	3.68862e+07	2.91525e+07	3.84781e+07	3.57685e+07	3.54934e+07	2.09795e+07	2.0947e+07	2.13955e+07	-	-
pmp000117	3,5,6,7,8,3',4'-Heptamethoxyflavone	Flavonols	1178-24-1	433.15	403.11	C22H24O9	[M+H]+	3.16783e+08	3.25297e+08	3.34198e+08	3.12872e+08	3.02444e+08	3.17609e+08	4.99512e+08	4.83053e+08	4.93727e+08	4.2993e+08	419992872	4.3745e+08	3.38434e+08	3.31524e+08	3.37831e+08	3.15429e+08	312641172	3.21683e+08	3.19804e+08	3.12862e+08	3.19412e+08	-	-
pmb3002	Chrysoeriol-7-O-rutinoside	Flavones	-	607.17	299	C28H32O15	[M-H]-	1.82053e+06	1.83167e+06	2.36477e+06	1.81782e+06	1.51811e+06	1.39285e+06	2.15516e+06	1.67256e+06	1.73299e+06	1.98437e+06	1.96888e+06	2.40289e+06	2.98537e+06	3.13371e+06	3.33846e+06	1.68757e+06	1.86173e+06	1.5173e+06	2.05358e+06	2.10055e+06	2.05337e+06	-	-
Wagp008987	3,2',4'-Trihydroxy-4,3',5',6'-Tetramethoxychalcone	Chalcones	-	377.12	227.06	C19H20O8	[M+H]+	3.23607e+06	3.64332e+06	3.53802e+06	3.2451e+06	3.36231e+06	3.2587e+06	2.95029e+06	2.68958e+06	2.69438e+06	3.28777e+06	3.23569e+06	3.33938e+06	1.64386e+06	2.07726e+06	1.87654e+06	1.53284e+06	1.54902e+06	1.74243e+06	2.51758e+06	2.57654e+06	2.57692e+06	-	-
Hagn002801	5,6,7,5'-tetramethoxy-3',4'-methylenedioxyflavonoid	Flavones	-	385.08	85.03	C20H18O8	[M-H]-	9.32284e+06	1.01228e+07	1.07125e+07	1.12912e+07	1.06187e+07	1.00497e+07	9.73485e+06	9.65567e+06	1.07025e+07	1.1016e+07	1.04058e+07	9.82437e+06	1.09746e+07	1.12183e+07	1.1245e+07	1.10863e+07	1.18807e+07	1.22104e+07	9.03483e+06	8.87788e+06	9.11615e+06	-	-
Wagp009674	3',6'-Dihydroxy-3,4,2',4'-Tetramethoxychalcone	Chalcones	-	361.13	197.04	C19H20O7	[M+H]+	1.32187e+07	1.35582e+07	1.45049e+07	1.39983e+07	1.36722e+07	1.42886e+07	1.63532e+07	1.60821e+07	1.72772e+07	1.62416e+07	1.57556e+07	1.82621e+07	1.30165e+07	1.27897e+07	1.3553e+07	1.39279e+07	1.45784e+07	1.42095e+07	1.41813e+07	1.38501e+07	1.38537e+07	-	-
Lamn006170	Wistin xyloside	Isoflavones	-	593.19	299.09	C28H34O14	[M-H]-	830999	793192	731275	1.18839e+06	971521	902561	1.13676e+06	1.14494e+06	873458	889842	852713	913868	817354	851867	812797	972568	1.02744e+06	1.04473e+06	888056	885371	908000	-	-
MWSHY0013	3,4'-Dihydroxyflavone	Flavones	14919-49-4	255.07	181.06	C15H10O4	[M+H]+	116895	125141	139250	333242	323023	283569	138140	181830	147818	1.5767e+06	1.24437e+06	1.7539e+06	312777	271906	268655	802765	886090	935105	918981	894035	909343	-	-
Wagp007719	6'-Hydroxy-3,4,2',3',4'-Pentamethoxychalcone	Chalcones	-	375.14	211.06	C20H22O7	[M+H]+	2.45036e+07	2.53987e+07	2.83187e+07	2.66708e+07	2.38884e+07	2.54821e+07	8.33149e+06	7.52148e+06	7.99066e+06	7.82761e+06	8.80041e+06	8.23128e+06	1.97371e+07	2.00141e+07	1.96787e+07	2.65831e+07	2.68868e+07	2.5339e+07	2.27273e+07	2.31745e+07	2.25314e+07	-	-
Wagp006694	Gardenin 5-O-Glucoside	Flavones	-	581.18	419.13	C27H32O14	[M+H]+	4.77328e+06	4.68227e+06	5.35557e+06	5.41782e+06	5.58633e+06	6.4456e+06	4.52533e+06	5.23458e+06	6.71406e+06	4.82728e+06	5.54211e+06	6.6535e+06	2.7147e+06	2.22049e+06	2.11574e+06	2.29433e+06	2.1368e+06	2.6483e+06	5.74658e+06	5.62625e+06	5.58691e+06	-	-
Lajp005820	Gardenin A glucoside	Flavones	-	581.18	419.13	C27H32O14	[M+H]+	1.27287e+06	1.26947e+06	1.43677e+06	914972	796184	841079	4.16048e+06	3.21137e+06	3.67943e+06	1.12994e+06	1.12704e+06	1.20746e+06	944969	888553	1.22881e+06	485365	575310	480971	950010	956488	929730	-	-
Hmgp002238	Jaceosidin-7-O-Glucoside	Flavones	25474-11-7	493.14	331.08	C23H24O12	[M+H]+	1.63874e+06	1.77846e+06	1.56929e+06	1.47883e+06	1.60584e+06	1.76525e+06	2.35586e+06	2.09503e+06	2.21736e+06	1.81626e+06	1.6039e+06	2.02115e+06	1.51926e+06	1.25171e+06	1.3724e+06	1.00406e+06	1.15701e+06	798309	1.25869e+06	1.28423e+06	1.29789e+06	-	-
Zmbp006244	Eleocharin E	Flavones	-	331.12	316.06	C18H18O6	[M+H]+	4.07664e+06	4.40334e+06	5.68484e+06	4.80268e+06	5.50576e+06	4.4738e+06	555244	354660	591308	2.81639e+06	2.79157e+06	2.73878e+06	1.49251e+07	1.6039e+07	1.47172e+07	2.5158e+07	2.41549e+07	2.36564e+07	1.10846e+07	1.11411e+07	1.08191e+07	-	-
pmp001168	Iristectorigenin B	Isoflavones	39012-01-6	331.08	169.01	C17H14O7	[M+H]+	270257	372858	411752	417668	396632	388736	826262	502322	731023	4.16894e+06	3.5532e+06	3.58189e+06	1.09023e+06	1.25437e+06	1.12435e+06	1.93425e+06	2.00941e+06	1.76346e+06	845087	844674	868498	-	-
Smhp003438	Luteolin-6,8-di-C-glucoside	Flavones	29428-58-8	611.16	593.14	C27H30O16	[M+H]+	1.48759e+07	1.24553e+07	1.41964e+07	1.15905e+07	1.25986e+07	1.10923e+07	1.46294e+07	12922428	1.45399e+07	1.33418e+07	1.27112e+07	1.56158e+07	1.61511e+07	1.62316e+07	1.60005e+07	7.952e+06	7.17768e+06	7.09076e+06	1.11615e+07	1.09355e+07	1.08099e+07	C10102	-
Layp009023	6-Hydroxy-3',4',5,4',7-pentamethoxyflavone	Flavones	-	389.12	331.08	C20H20O8	[M+H]+	1.81249e+07	1.97592e+07	2.10227e+07	1.97674e+07	1.98803e+07	1.97534e+07	3.21844e+07	2.8487e+07	3.02538e+07	3.29078e+07	3.12344e+07	3.01087e+07	3.02494e+07	2.96433e+07	3.08477e+07	2.52107e+07	2.49334e+07	2.50664e+07	2.23e+07	2.16219e+07	2.21611e+07	-	-
Hmxp006108	3-Hydroxy-5,7,8-trimethoxyflavone	Flavones	103393-10-8	329.1	314.07	C18H16O6	[M+H]+	2.05492e+07	2.19034e+07	2.32957e+07	1.47203e+07	1.45594e+07	1.48184e+07	393685	363193	438758	327423	346788	313255	2.52555e+07	2.49658e+07	2.90477e+07	2.00823e+07	2.05542e+07	1.84137e+07	1.99806e+07	1.97363e+07	1.93321e+07	-	-
Lmsp010098	5-Hydroxy-6,7,3',4'-tetramethoxyflavanone	Flavanones	-	361.13	197.06	C19H20O7	[M+H]+	1.44444e+07	1.40918e+07	1.47412e+07	1.4725e+07	1.43003e+07	1.43759e+07	1.65368e+07	1.57924e+07	1.6806e+07	1.68659e+07	1.68842e+07	1.80656e+07	1.40893e+07	1.36758e+07	1.34926e+07	1.55468e+07	1.62946e+07	1.42603e+07	1.39055e+07	1.34543e+07	1.36299e+07	-	-
Lmsp010424	3,4',5,6,7-Pentamethoxyflavone	Flavones	4472-73-5	373.13	211.02	C20H20O7	[M+H]+	1.40817e+07	1.44533e+07	1.6318e+07	1.40467e+07	1.43837e+07	1.44374e+07	1.57663e+07	1.50942e+07	1.60158e+07	1.77931e+07	1.68843e+07	1.685e+07	1.20783e+07	1.24445e+07	1.27547e+07	1.31583e+07	1.475e+07	1.3143e+07	1.3415e+07	1.33139e+07	1.29915e+07	-	-
Lajp006279	5,3'-dihydroxy-6,7,4',5'-tetramethoxyflavone glucoside	Flavones	-	537.16	375.11	C25H28O13	[M+H]+	9.98958e+06	1.07648e+07	1.07937e+07	1.05706e+07	9.6788e+06	1.07698e+07	1.02521e+06	956609	855884	372512	486996	517818	1.60212e+07	1.34552e+07	1.53962e+07	9.89084e+06	1.1137e+07	9.91006e+06	1.12683e+07	1.15452e+07	1.16399e+07	-	-
pmp000004	4',5,7-Trihydroxy-3',6-dimethoxyflavone (Jaceosidin)	Flavones	18085-97-7	331.08	316.06	C17H14O7	[M+H]+	3.99203e+06	4.24012e+06	4.85027e+06	5.20302e+06	5.55863e+06	4.74878e+06	484429	314020	450803	2.3811e+06	2.28925e+06	2.3682e+06	1.37652e+07	1.63622e+07	1.458e+07	2.37772e+07	2.41823e+07	2.29855e+07	1.08693e+07	1.09302e+07	1.05879e+07	-	-
Wagp008273	3,6'-Dihydroxy-4,2',3',4',5'-Pentamethoxychalcone	Chalcones	-	391.14	241.07	C20H22O8	[M+H]+	6.72749e+06	6.89745e+06	7.49769e+06	7.46081e+06	6.52887e+06	6.99794e+06	6.75815e+06	6.20845e+06	6.54346e+06	8.78642e+06	9.4826e+06	9.99634e+06	3.52686e+06	4.0466e+06	3.96157e+06	4.59188e+06	4.87576e+06	4.89439e+06	5.45443e+06	5.63904e+06	5.57851e+06	-	-
pme3233	Calycosin	Isoflavones	20575-57-9	285.08	270.05	C16H12O5	[M+H]+	524723	505606	577273	535423	701951	638097	574219	644390	493240	546543	490738	377313	325410	442510	468439	406835	317745	354592	429488	431646	443190	C01562	ko00943,ko01110
pmb0639	Apigenin-8-C-glucoside-7-O-Sophoroside	Flavones	-	757.22	595.2	C33H40O20	[M+H]+	984770	763271	766723	746810	731937	827260	958676	897002	806444	1.49034e+06	1.50176e+06	1.62882e+06	1.99387e+06	2.55152e+06	1.9076e+06	2.01145e+06	2.50638e+06	2.88478e+06	1.35531e+06	1.34968e+06	1.39265e+06	-	-
MWSslk055	Nevadensin	Flavones	10176-66-6	345.1	315.06	C18H16O7	[M+H]+	7.79541e+06	8.12044e+06	8.46535e+06	7.12217e+06	7.11351e+06	7.39199e+06	7.95131e+06	8.18609e+06	8.44895e+06	9.03315e+06	8.7274e+06	8.46013e+06	6.7317e+06	7.16154e+06	6.98822e+06	7.40079e+06	7.46572e+06	7.30231e+06	7.04426e+06	7.26062e+06	7.04573e+06	C10111	-
Wagp012008	6'-Hydroxy-4,2',3',4',5'-Pentamethoxychalcone	Chalcones	-	375.14	241.07	C20H22O7	[M+H]+	473492	518964	518385	393284	394106	415340	628953	559309	645909	765306	710805	766972	547801	581829	553073	620287	633402	638926	539040	548092	558699	-	-
Wagp007602	Demethoxysudachitin	Flavones	4323-80-2	331.08	316.09	C17H14O7	[M+H]+	4.0893e+06	4.25138e+06	5.35774e+06	4.86759e+06	5.49541e+06	4.74061e+06	451806	323119	536314	2.49661e+06	2.37691e+06	2.28036e+06	1.46619e+07	1.50678e+07	1.42965e+07	2.45538e+07	2.5415e+07	2.38796e+07	1.16599e+07	1.15742e+07	1.12657e+07	-	-
Jmbp005771	Gardenin D	Flavones	29202-00-4	375.11	345.06	C19H18O8	[M+H]+	1.07413e+07	1.16375e+07	1.16488e+07	1.18396e+07	1.11041e+07	1.17595e+07	1.22357e+07	1.13199e+07	1.2247e+07	1.241e+07	1.25449e+07	1.30461e+07	1.01718e+07	9.74841e+06	1.00075e+07	1.04747e+07	1.1167e+07	1.02952e+07	1.06507e+07	1.07394e+07	1.0369e+07	-	-
Lmsp009300	5,6-Dihydroxy-7,4'-dimethoxyflavone (Ladanein)	Flavones	10176-71-3	315.09	272.07	C17H14O6	[M+H]+	135249	192163	172370	116697	105432	107582	257426	178693	158122	591039	546122	447670	394680	380190	374031	447674	427203	395765	231605	238162	239778	-	-
Hmhp005160	Rehderianin I	Flavonols	90965-30-3	331.07	316.05	C17H14O7	[M+H]+	3.95967e+06	4.60667e+06	4.98818e+06	4.54451e+06	5.53034e+06	4.75598e+06	416287	305085	453362	2.28337e+06	2.11531e+06	2.19945e+06	1.31424e+07	1.49043e+07	1.42644e+07	2.41991e+07	2.40543e+07	2.22864e+07	1.08166e+07	1.111e+07	1.07274e+07	-	-
Wagp005792	Sorbifolin 5-[6''-(3-Hydroxy-3-Methylglutaryl)Glucoside]	Flavones	-	607.16	301.07	C28H30O15	[M+H]+	4.56057e+07	5.03492e+07	4.84738e+07	3.53366e+07	3.62463e+07	3.88367e+07	4.15605e+07	4.38069e+07	4.14738e+07	2.87602e+07	3.28943e+07	3.66015e+07	2.9653e+07	2.91802e+07	3.42958e+07	1.75906e+07	1.5954e+07	1.34825e+07	3.25304e+07	3.2245e+07	3.13918e+07	-	-
Lmjp007279	Penduletin 4'-Methyl Ether (5-Hydroxy-3,6,7,4'-Tetramethoxyflavone)	Flavones	14787-34-9	359.11	326.08	C19H18O7	[M+H]+	2.92037e+06	3.14311e+06	3.24212e+06	3.04683e+06	3.16134e+06	3.22888e+06	5.50468e+06	5.27926e+06	5.90995e+06	1.08821e+07	1.03006e+07	9.98707e+06	6.16006e+06	6.61217e+06	6.77013e+06	1.06856e+07	1.10022e+07	1.03728e+07	5.26774e+06	5.44315e+06	5.43885e+06	-	-
mws0066	Isorhamnetin; 3'-Methoxy-3,4',5,7-Tetrahydroxyflavone	Flavonols	480-19-3	315.05	151	C16H12O7	[M-H]-	49307.9	65848.9	49096.5	43140.6	39177.7	39379.5	88792.5	61261.9	104447	180990	155278	133696	787673	810104	741065	123442	129846	118935	194264	199529	201397	C10084	-
Wagp007859	Hypolaetin 7,8,3',4'-Tetramethyl Ether	Flavones	-	359.11	329.07	C19H18O7	[M+H]+	6.94065e+06	7.22668e+06	7.85868e+06	5.29859e+06	5.15025e+06	4.90659e+06	1.12752e+07	7.8845e+06	1.12725e+07	1.6034e+07	1.45849e+07	1.30042e+07	4.93755e+06	5.28502e+06	6.20749e+06	3.32673e+06	3.151e+06	2.97605e+06	5.17552e+06	5.04985e+06	5.24186e+06	-	-
HJAP011	Chrysoeriol-8-C-glucoside (Scoparin)	Flavones	301-16-6	463.11	343.08	C22H22O11	[M+H]+	6.65301e+06	6.62792e+06	7.34401e+06	5.88892e+06	6.14861e+06	6.6894e+06	1.13397e+07	1.1261e+07	1.10932e+07	5.9471e+06	5.5161e+06	6.04301e+06	5.02053e+06	5.10044e+06	5.72962e+06	3.47831e+06	3.58126e+06	3.29795e+06	5.45043e+06	5.59304e+06	5.65898e+06	-	-
HJAP058	5,6,7,4'-Tetramethoxyflavanone	Flavanones	2569-77-9	345.1	284.07	C19H20O6	[M+H]+	7.264e+06	8.10758e+06	8.3985e+06	7.1204e+06	7.30381e+06	7.38662e+06	7.60387e+06	8.05065e+06	7.9877e+06	8.62545e+06	8.45924e+06	8.25469e+06	6.92006e+06	6.99666e+06	6.70991e+06	6.95321e+06	7.41439e+06	7.51417e+06	6.80864e+06	7.07349e+06	6.98114e+06	C15118	-
Xmyn008071	Gnetifolin B	Flavones	140671-06-3	299.06	284.03	C16H12O6	[M-H]-	1.08977e+07	1.15582e+07	1.29716e+07	1.00925e+07	1.05653e+07	8.97207e+06	3.64413e+06	2.9777e+06	3.83012e+06	9.94025e+06	9.86871e+06	8.64479e+06	3.14311e+07	3.33545e+07	2.78143e+07	3.68873e+07	3.59751e+07	3.37728e+07	2.01658e+07	2.07454e+07	2.09303e+07	-	-
Hmmp007513	5,7-Dihydroxy-6,3',4',5'-tetramethoxyflavone (Arteanoflavone)	Flavones	68710-17-8	375.11	345.06	C19H18O8	[M+H]+	6.96173e+06	8.00015e+06	7.52797e+06	5.3453e+06	5.44277e+06	5.51772e+06	1.12734e+06	910329	1.09314e+06	1.20681e+06	1.42214e+06	1.28736e+06	1.03252e+07	1.07527e+07	1.10082e+07	1.13635e+07	1.11828e+07	1.09032e+07	8.17023e+06	8.29498e+06	8.49045e+06	-	-
Wagp008758	5,4'-Dihydroxy-3,6,7,3',5'-Pentamethoxyflavone	Flavones	-	405.12	375.07	C20H20O9	[M+H]+	6.07246e+06	6.37665e+06	7.02272e+06	6.24846e+06	6.21284e+06	6.3359e+06	7.34428e+06	7.36781e+06	7.57638e+06	6.55704e+06	6.5103e+06	6.67771e+06	6.45487e+06	6.12808e+06	6.42382e+06	6.65206e+06	6.4474e+06	6.17747e+06	5.97382e+06	5.94285e+06	6.16427e+06	-	-
Lmlp005572	Galangin-7-O-glucoside	Flavones	-	433.11	271.06	C21H20O10	[M+H]+	1.76465e+08	2.44746e+08	1.72701e+08	1.90036e+08	2.16227e+08	2.12119e+08	2.1408e+08	2.08352e+08	1.81376e+08	1.85746e+08	2.14434e+08	199959067	2.09559e+08	1.6341e+08	149223378	1.74262e+08	1.6152e+08	1.78202e+08	1.79244e+08	1.83124e+08	1.75992e+08	-	-
Lmhp003162	Chrysoeriol-6,8-di-C-glucoside-4'-O-glucoside	Flavones	-	787.23	625.17	C34H42O21	[M+H]+	9	9	9	9	9	9	3.41374e+06	3.96841e+06	3.73706e+06	6.40052e+06	6.77272e+06	5.08237e+06	5.88964e+06	7.49386e+06	6.25249e+06	1.157e+07	1.15612e+07	1.29335e+07	4.91573e+06	4.79163e+06	4.98875e+06	-	-
Lmsp010393	Eupatorin-5-methylether (3'-hydroxy-5,6,7,4'-tetramethoxyflavone)	Flavones	21764-09-0	359.11	298.09	C19H18O7	[M+H]+	6.92488e+06	7.00079e+06	7.61593e+06	8.68676e+06	8.94069e+06	8.56105e+06	920371	846110	968624	1.00078e+06	1.09054e+06	1.12172e+06	9.1211e+06	8.50925e+06	9.02625e+06	8.78578e+06	9.00103e+06	9.07951e+06	7.92583e+06	8.20181e+06	8.22122e+06	-	-
Wagp004602	Sudachitin 5-[6''-(3-Hydroxy-3-Methylglutaryl)Glucoside]Glucoside	Flavones	-	829.24	361.09	C36H44O22	[M+H]+	7.39545e+06	8.84518e+06	7.54163e+06	9.8949e+06	1.16156e+07	1.03633e+07	9.10489e+06	7.89862e+06	9.37407e+06	3.10638e+07	2.77297e+07	2.50381e+07	1.79185e+07	1.7749e+07	1.42224e+07	1.81123e+07	1.89688e+07	1.78411e+07	1.32442e+07	1.36029e+07	1.30403e+07	-	-
Wagp008369	5,3'-Dihydroxy-3,6,7,4',5'-Pentamethoxyflavone	Flavones	-	405.12	375.07	C20H20O9	[M+H]+	1.88509e+07	1.8895e+07	2.08046e+07	1.71555e+07	1.70749e+07	1.69915e+07	2.36042e+07	2.0247e+07	2.39782e+07	2.17061e+07	2.04408e+07	2.11391e+07	1.83557e+07	1.81336e+07	1.90093e+07	1.79286e+07	1.78035e+07	1.82651e+07	1.73811e+07	1.68237e+07	1.75283e+07	-	-
Wagp009755	6'-Hydroxy-4,2',3',4'-Tetramethoxychalcone	Chalcones	-	345.13	211.06	C19H20O6	[M+H]+	2.49445e+07	2.60392e+07	2.82148e+07	2.63013e+07	2.4811e+07	2.60064e+07	2.45985e+07	2.59719e+07	2.70297e+07	3.01405e+07	2.86251e+07	2.96862e+07	1.8073e+07	1.90034e+07	1.83208e+07	2.38623e+07	2.35708e+07	2.4928e+07	2.32314e+07	2.39843e+07	2.30166e+07	-	-
MWSslk244	Casticin (5,3'-Dihydroxy-3,6,7,4'-Tetramethoxyflavone)	Flavones	479-91-4	375.11	342.08	C19H18O8	[M+H]+	9.38393e+06	1.10204e+07	1.08166e+07	7.65198e+06	8.04519e+06	7.63433e+06	2.15264e+07	1.64511e+07	1.8873e+07	2.24748e+07	2.29716e+07	2.1412e+07	1.54265e+07	1.69398e+07	1.60669e+07	1.57422e+07	1.66024e+07	1.60328e+07	1.16513e+07	1.21694e+07	1.19018e+07	-	-
Labn004865	Hydroxy isoliquiritigenin glucoside	Chalcones	-	433.11	271.06	C21H22O10	[M-H]-	1.0393e+07	1.3634e+07	1.06258e+07	1.41476e+07	1.25626e+07	1.16412e+07	2.81355e+07	3.00825e+07	2.06058e+07	6.26281e+06	5.74986e+06	6.93814e+06	2.14041e+06	2.24934e+06	2.38622e+06	4.83598e+06	5.08883e+06	5.46053e+06	8.58088e+06	8.51285e+06	8.23388e+06	-	-
HJAP024	Kaempferol-6,8-di-C-glucoside	Flavonols	-	611.16	593.15	C27H30O16	[M+H]+	1.28786e+07	1.37071e+07	1.35649e+07	1.13654e+07	1.24867e+07	1.39983e+07	1.45639e+07	1.34281e+07	1.44689e+07	1.2859e+07	1.26606e+07	1.53937e+07	1.70009e+07	1.405e+07	1.60159e+07	6.2073e+06	7.44092e+06	5.94131e+06	1.08374e+07	1.07604e+07	1.03909e+07	-	-
MWSslk252	Didymin (Isosakuranetin-7-O-rutinoside)	Flavanones	14259-47-3	593.19	285.08	C28H34O14	[M-H]-	3.97884e+06	3.80988e+06	3.27072e+06	4.93409e+06	4.6565e+06	4.55489e+06	5.26068e+06	5.74794e+06	4.08836e+06	4.27579e+06	4.17798e+06	4.32731e+06	3.44925e+06	3.97254e+06	3.69841e+06	4.01552e+06	4.43509e+06	4.76047e+06	3.79269e+06	3.9526e+06	3.93494e+06	-	-
Wagp009375	3,5,6,7-Tetramethoxyflavone	Flavones	75413-07-9	343.12	313.07	C19H18O6	[M+H]+	4.25903e+08	4.36027e+08	4.54786e+08	3.81059e+08	4.11716e+08	4.14397e+08	1.9778e+07	19471235	2.02183e+07	2.13478e+07	1.99805e+07	1.97882e+07	4.14664e+08	4.15499e+08	4.08305e+08	4.08939e+08	4.12801e+08	4.13854e+08	417088843	4.28192e+08	4.08884e+08	-	-
Wahp006113	Rhamnazine-4'-O-β-D-glucoside	Flavones	-	507.15	345.1	C24H26O12	[M+H]+	3.35562e+06	3.36521e+06	3.29481e+06	3.56522e+06	3.21242e+06	3.24814e+06	8.19204e+06	7.44325e+06	7.09667e+06	7.45357e+06	9.20717e+06	9.17975e+06	6.12534e+06	6.22333e+06	6.20987e+06	4.78579e+06	5.31538e+06	5.08615e+06	4.25872e+06	4.45854e+06	4.3876e+06	-	-
Wagp010678	5-Hydroxy-3,3',4',5',7-Pentamethoxyflavone	Flavones	5084-19-5	389.12	359.08	C20H20O8	[M+H]+	4.00874e+06	4.37341e+06	4.32804e+06	4.59795e+06	3.97168e+06	4.09494e+06	6.26572e+06	5.05207e+06	5.75851e+06	5.88264e+06	5.38118e+06	5.6863e+06	4.41905e+06	4.67863e+06	5.07117e+06	4.28672e+06	4.58192e+06	4.88531e+06	4.34944e+06	4.31977e+06	4.16371e+06	-	-
Zmgp002582	kaempferol-3-O-β-glucopyranosyl (1 → 2)-β-galactopyranoside 7-O-α-rhamnopyranoside	Flavonols	-	757.22	433.11	C33H40O20	[M+H]+	159032	345167	330860	229886	290619	207208	256225	247228	241913	509159	383945	426487	459592	477500	556671	521914	588107	665197	351616	360790	368483	-	-
Hajp008550	5,6,7,3',4',5'-hexamethoxyflavone	Flavones	29043-07-0	403.14	342.11	C21H22O8	[M+H]+	836736	925525	905446	957057	819601	963314	1.00005e+06	1.24972e+06	1.03051e+06	995010	955541	871462	874870	896041	919483	999711	966584	1.00268e+06	916013	895255	873828	-	-
Lmnp003184	Cirsimaritin-8-C-glucoside	Flavones	-	477.14	357.09	C23H24O11	[M+H]+	720087	884005	938645	876622	662630	580874	1.49913e+06	1.48297e+06	1.69374e+06	897755	750875	959000	817424	660449	702004	585294	595044	654480	658456	662276	633727	-	-
Lmsp003939	Isorhamnetin-3-O-galactoide-7-O-rhamnoside	Flavonols	-	625.18	317.07	C28H32O16	[M+H]+	4.01046e+06	4.67021e+06	3.78223e+06	2.89272e+06	2.82635e+06	3.59079e+06	2.1942e+06	2.90839e+06	2.92938e+06	3.30455e+06	3.13739e+06	3.7696e+06	1.60243e+06	1.79738e+06	1.68487e+06	1.40945e+06	1.67497e+06	1.85001e+06	2.50178e+06	2.41636e+06	2.53012e+06	-	-
pmb2984	Eriodictyol-7-O-(6''-acetyl)glucoside	Flavanones	-	491.12	287.1	C23H24O12	[M-H]-	262362	198246	217503	113392	115482	140846	218413	192102	218724	281358	268912	294203	860076	1.00787e+06	820451	612202	656334	517212	423683	441737	424217	-	-
pmb0579	Chrysoeriol-7-O-(6''-sinapoyl)glucoside	Flavones	-	669.18	207	C33H32O15	[M+H]+	3.56837e+06	3.16207e+06	2.29972e+06	2.05136e+06	2.1367e+06	1.68494e+06	3.40428e+06	2.51752e+06	3.79458e+06	3.29866e+06	3.55459e+06	5.26956e+06	5.62024e+06	6.30098e+06	5.84905e+06	3.39691e+06	3.3328e+06	3.02708e+06	3.02338e+06	2.95559e+06	3.10173e+06	-	-
mws0918	Prunetin (5,4'-Dihydroxy-7-methoxyisoflavone)	Isoflavones	552-59-0	283.06	268.04	C16H12O5	[M-H]-	1.61634e+06	1.79344e+06	1.98878e+06	802484	837888	804099	2.00534e+06	1.72745e+06	2.24872e+06	4.97484e+06	5.01717e+06	4.57352e+06	4.3743e+06	4.51626e+06	4.46813e+06	3.64365e+06	3.5942e+06	3.40386e+06	2.23017e+06	2.33276e+06	2.32098e+06	C10521	ko00943
HJN076	Pinocembrin-7-O-neohesperidoside	Flavanones	13241-31-1	563.18	255.07	C27H32O13	[M-H]-	1.56557e+07	1.59785e+07	1.40953e+07	2.11604e+07	1.76385e+07	1.68496e+07	7.01728e+06	7.09152e+06	6.7476e+06	4.33496e+06	4.27506e+06	4.35652e+06	1.77528e+07	1.79629e+07	1.8023e+07	1.97722e+07	1.90794e+07	1.92667e+07	1.74457e+07	1.8243e+07	1.81842e+07	C09828	-
Wagp009406	2'-Hydroxy-4,4',6'-Trimethoxychalcone; Flavokawain A	Chalcones	3420-72-2	315.12	181.05	C18H18O5	[M+H]+	2.22696e+06	2.19053e+06	2.43763e+06	1.81494e+06	1.84937e+06	1.92173e+06	2.46854e+06	2.81566e+06	2.79812e+06	2.38449e+06	2.18738e+06	2.28796e+06	1.69808e+06	1.8756e+06	1.71842e+06	1.91602e+06	2.06709e+06	1.94024e+06	2.00924e+06	1.98119e+06	1.91436e+06	-	-
Wagp010241	5,7,8,3',4',5'-Hexamethoxyflavone	Flavones	-	403.14	373.09	C21H22O8	[M+H]+	242958	258004	227021	224650	152492	148121	253662	261003	298295	312310	331588	414494	420478	348447	398229	431677	446688	388370	249803	260629	249581	-	-
mws0040	Chrysin	Flavones	480-40-0	255.07	153.02	C15H10O4	[M+H]+	66191	31163.3	18824.5	17892.7	31889.9	21783	59538	27322.7	41329.1	24204	25418.7	11769.8	24146	32048.7	36530.7	23905.6	21387.5	36080.5	60964.1	58001.6	59300.4	C10028	ko00941
pmp000114	5,6,7,8,3',4'-Hexamethoxyflavanone	Flavanones	-	405.15	241.07	C21H24O8	[M+H]+	4.73729e+06	5.0072e+06	5.57367e+06	5.85354e+06	5.19136e+06	5.67455e+06	6.41399e+06	6.38714e+06	6.71609e+06	8.9076e+06	8.67413e+06	9.1554e+06	5.17502e+06	5.52745e+06	5.07985e+06	7.66673e+06	8.00607e+06	7.37475e+06	6.06571e+06	6.04677e+06	6.32288e+06	-	-
Lmjp005690	Chrysosplenetin (5,4'-Dihydroxy-3,6,7,3'-tetramethoxyflavone)	Flavones	603-56-5	375.11	314.08	C19H18O8	[M+H]+	1.00862e+07	1.07234e+07	1.12749e+07	1.06147e+07	1.06469e+07	1.10383e+07	1.14795e+07	1.14027e+07	1.15225e+07	1.23857e+07	1.19046e+07	1.26674e+07	9.80324e+06	1.00868e+07	9.83308e+06	1.04674e+07	9.53722e+06	9.83204e+06	9.97097e+06	9.82762e+06	9.48981e+06	C10030	-
Wagp005028	Scaposin 5-[6''-(3-Hydroxy-3-Methylglutaryl)Glucoside]Glucoside	Flavones	-	859.25	391.1	C37H46O23	[M+H]+	1.85098e+07	2.50015e+07	2.8346e+07	2.48519e+07	2.39625e+07	2.16345e+07	2.16417e+07	2.27627e+07	2.27197e+07	5.49732e+07	3.84614e+07	4.53265e+07	2.59049e+07	2.71184e+07	3.14382e+07	2.28108e+07	3.19204e+07	2.73822e+07	2.58561e+07	2.51503e+07	2.64676e+07	-	-
Zmhn003257	5,7,2'-Trhiyroxy-8-methoxyflavone	Flavones	-	299.06	284.04	C16H12O6	[M-H]-	1.08648e+07	1.26045e+07	1.42878e+07	9.84386e+06	1.04262e+07	9.6107e+06	333328	256960	345808	939876	841293	801706	3.2232e+07	3.68231e+07	2.9167e+07	3.85846e+07	3.82666e+07	3.49752e+07	2.12954e+07	2.08194e+07	2.19201e+07	-	-
Lmbp002592	Kaempferol-3,7-O-diglucoside	Flavonols	25615-14-9	611.16	287.05	C27H30O16	[M+H]+	4.12256e+06	3.81896e+06	3.60116e+06	2.37128e+06	2.65066e+06	2.26062e+06	2.899e+06	2.91994e+06	3.465e+06	2.3008e+06	2.26087e+06	3.07625e+06	3.59018e+06	3.06236e+06	3.48839e+06	752367	692368	623040	2.28556e+06	2.37148e+06	2.40361e+06	-	-
mws1474	5,7-Dihydroxy-3',4',5'-trimethoxyflavone	Flavones	18103-42-9	345.1	284.07	C18H16O7	[M+H]+	7.39666e+06	8.26015e+06	8.0828e+06	7.42329e+06	7.66846e+06	7.5813e+06	452077	525292	535833	525028	553702	599630	6.74723e+06	7.01674e+06	7.09989e+06	7.40389e+06	7.36131e+06	7.19735e+06	6.80016e+06	7.02454e+06	7.16168e+06	C19807	-
pmp000127	Chrysoeriol-6,8-di-C-glucoside	Flavones	-	625.18	607.17	C28H32O16	[M+H]+	4.75287e+06	4.58028e+06	4.62459e+06	4.29994e+06	4.24192e+06	4.6783e+06	6.07465e+06	5.72417e+06	6.22328e+06	4.97376e+06	4.58036e+06	5.18086e+06	5.08436e+06	4.63879e+06	4.72432e+06	3.19883e+06	3.45229e+06	3.27755e+06	3.85896e+06	3.75566e+06	3.65782e+06	-	-
Lmyn005006	Eriodictyol-7-O-(6''-O-p-coumaroyl)glucoside	Flavanones	-	595.15	287.06	C30H28O13	[M-H]-	4.23354e+06	3.88233e+06	3.39924e+06	5.27452e+06	4.68971e+06	4.5284e+06	5.28164e+06	5.95692e+06	4.40434e+06	4.82448e+06	4.39228e+06	4.57409e+06	3.75003e+06	4.19989e+06	4.07682e+06	4.51607e+06	5.21058e+06	4.85815e+06	4.22144e+06	4.45382e+06	4.33956e+06	-	-
Wagp009942	5-Hydroxy-3,7,3',4'-tetramethoxyflavone (Retusin)	Flavones	1245-15-4	359.11	344.09	C19H18O7	[M+H]+	941560	1.17487e+06	1.08309e+06	1.29243e+06	1.31066e+06	1.29196e+06	1.47971e+06	1.28256e+06	1.30751e+06	1.89019e+06	1.7533e+06	1.87346e+06	1.41368e+06	1.29374e+06	1.17943e+06	1.43803e+06	1.23678e+06	1.2491e+06	1.23539e+06	1.28194e+06	1.21667e+06	-	-
Wagp005934	Hydroxyauranetin 5-O-Glucoside	Flavones	-	551.17	389.12	C26H30O13	[M+H]+	1.82036e+07	2.1694e+07	2.1177e+07	1.82349e+07	1.65356e+07	1.78955e+07	5.84169e+07	4.40866e+07	5.11701e+07	2.95584e+07	2.83235e+07	2.92969e+07	1.81252e+07	1.91881e+07	2.09026e+07	1.54237e+07	1.58614e+07	1.40406e+07	1.80764e+07	1.84521e+07	1.90704e+07	-	-
Wagp010653	3,5,6,7,3',4'-Hexamethoxyflavone	Flavones	1251-84-9	403.14	373.09	C21H22O8	[M+H]+	2.01792e+06	2.34616e+06	2.56913e+06	1.73649e+06	1.68625e+06	2.01155e+06	2.36599e+06	2.61106e+06	2.70576e+06	2.72893e+06	2.59526e+06	2.86642e+06	2.15096e+06	2.33009e+06	2.25151e+06	2.45876e+06	2.59163e+06	2.38309e+06	2.05953e+06	2.05696e+06	2.15689e+06	-	-
Lmqn009304	Eucalyptin (5-Hydroxy-7,4'-dimethoxy-6,8-dimethylflavone)	Flavanones	3122-88-1	325.11	293.08	C19H18O5	[M-H]-	21666.7	21374.7	27120.8	21491.4	23538.3	21752.8	22567.2	17510.1	21358.7	27963.6	24347.6	26770.7	6086.64	3365.64	2425.72	11108.2	9161.28	7298.25	23405.3	22179.3	23002.1	-	-
mws0055	Tangeretin (4',5,6,7,8-Pentamethoxyflavone)	Flavones	481-53-8	373.13	343.09	C20H20O7	[M+H]+	5.22833e+07	5.40579e+07	5.20959e+07	5.22905e+07	4.81368e+07	4.96384e+07	5.86869e+07	5.26162e+07	5.42258e+07	6.34102e+07	5.95906e+07	5.95956e+07	4.436e+07	4.6049e+07	4.53437e+07	4.80743e+07	4.92721e+07	4.87981e+07	4.78526e+07	5.04916e+07	5.00946e+07	C10190	-
Lmsp009245	3',5-Dihydroxy-4',6,7-Trimethoxyflavanone	Flavanones	-	347.11	197.05	C18H18O7	[M+H]+	9.39706e+06	9.60532e+06	1.03498e+07	8.20081e+06	7.10285e+06	7.60168e+06	9.06597e+06	8.91759e+06	9.55288e+06	7.83733e+06	8.38229e+06	7.91179e+06	7.02078e+06	6.84499e+06	6.98831e+06	6.38532e+06	7.31823e+06	6.28877e+06	7.5236e+06	7.12566e+06	7.45193e+06	-	-
pme0376	Naringenin (5,7,4'-Trihydroxyflavanone)	Flavanones	480-41-1	271.06	151	C15H12O5	[M-H]-	649592	773798	681610	778201	734969	718249	903368	939266	744421	258417	267169	269309	506212	499168	494059	359251	405158	367218	586563	619150	613899	C00509	ko00941,ko00943,ko01100,ko01110
Hmxp007521	3',4'-Dihydroxy-7,5'-dimethoxyflavone	Flavones	-	315.09	300.06	C17H14O6	[M+H]+	969603	1.16129e+06	1.21876e+06	701294	719316	691872	1.84687e+06	1.51463e+06	1.85577e+06	4.44279e+06	4.49689e+06	4.17176e+06	2.715e+06	2.54904e+06	2.76753e+06	3.20578e+06	3.33301e+06	3.23983e+06	1.67265e+06	1.77123e+06	1.71241e+06	-	-
Lmsp008392	4',5-Dihydroxy-3',5'-dimethoxyflavone	Flavones	-	315.09	272.07	C17H14O6	[M+H]+	40921.8	36521	66751.1	21414.7	43375.6	24120.5	31814.2	34198.3	59656.5	308220	293283	281301	593674	977746	519758	150845	125833	151947	221216	216902	208944	-	-
pmp000109	5,7,8,4'-Tetramethoxyflavone	Flavones	6601-66-7	343.12	328.09	C19H18O6	[M+H]+	2.03715e+06	2.39958e+06	2.32076e+06	2.05931e+06	1.94929e+06	2.06559e+06	2.39359e+06	2.18709e+06	2.43497e+06	2.41634e+06	2.54247e+06	2.49376e+06	1.84755e+06	1.86726e+06	1.85891e+06	1.81825e+06	2.08367e+06	2.06387e+06	1.95372e+06	1.99795e+06	1.88546e+06	-	-
Wtmn008406	Bracteaxanthone V	Other Flavonoids	-	373.09	358.07	C19H18O8	[M-H]-	3.00215e+06	3.55762e+06	3.70138e+06	2.34688e+06	2.31802e+06	2.37061e+06	5.77358e+06	4.7117e+06	5.74134e+06	6.73381e+06	6.4584e+06	6.21061e+06	4.95567e+06	4.9507e+06	5.18196e+06	4.40546e+06	4.49587e+06	4.36754e+06	3.39889e+06	3.60085e+06	3.53308e+06	-	-
mws0038	5,4'-Dihydroxy-3,7-dimethoxyflavone(Kumatakenin)	Flavonols	3301-49-3	313.07	283.02	C17H14O6	[M-H]-	88980.8	95324.9	106677	97640.2	82435	55226.7	141987	121600	130926	957211	889398	908725	1.25232e+06	1.7529e+06	999651	410874	389617	415175	449096	440968	467211	-	-
Wagp010987	5-Hydroxy-3,7,8,3',4'-Pentamethoxyflavone	Flavones	-	389.12	359.08	C20H20O8	[M+H]+	2.55012e+06	2.95312e+06	2.95083e+06	2.76036e+06	2.59313e+06	2.83225e+06	3.83425e+06	3.41928e+06	3.67422e+06	3.76169e+06	3.91886e+06	4.03723e+06	3.45795e+06	3.4326e+06	3.86675e+06	3.32401e+06	3.47602e+06	3.45018e+06	2.78017e+06	2.94886e+06	2.89433e+06	-	-
Smhp011040	ageconyflavone B	Flavones	-	359.11	298.08	C19H18O7	[M+H]+	863608	1.10073e+06	1.17495e+06	1.05338e+06	1.10042e+06	1.17723e+06	1.7667e+06	1.79462e+06	1.80013e+06	3.33235e+06	3.07364e+06	3.48809e+06	1.99691e+06	2.35054e+06	2.14345e+06	3.46576e+06	3.329e+06	3.39332e+06	1.81104e+06	1.72881e+06	1.8305e+06	-	-
Wagp008220	Cerrosillin	Flavones	17182-56-8	343.12	328.09	C19H18O6	[M+H]+	2.13859e+06	2.17236e+06	2.28259e+06	2.03692e+06	1.91797e+06	2.06442e+06	2.44092e+06	2.52591e+06	2.48475e+06	2.53215e+06	2.51995e+06	2.36026e+06	2.19456e+06	1.90434e+06	1.97931e+06	2.01499e+06	2.05658e+06	1.98976e+06	1.92639e+06	1.94384e+06	1.83686e+06	-	-
MWSHY0104	Luteolin-7-O-glucoside (Cynaroside)	Flavones	5373-11-5	449.11	287.06	C21H20O11	[M+H]+	1.67281e+06	1.8278e+06	1.8306e+06	1.3251e+06	1.07578e+06	971072	1.46466e+06	937768	1.24512e+06	4.1679e+06	3.38403e+06	4.03267e+06	1.39428e+07	1.47583e+07	1.0865e+07	1.35527e+07	1.4807e+07	1.57571e+07	6.88788e+06	6.81626e+06	6.50485e+06	C03951	ko00944
Zmjp008548	Chrysosplenol F	Flavones	-	361.09	346.07	C18H16O8	[M+H]+	1.38581e+07	1.52141e+07	1.65604e+07	1.56619e+07	1.60971e+07	1.51998e+07	2.30963e+07	2.06937e+07	2.28295e+07	3.22046e+07	2.74722e+07	2.76481e+07	1.63052e+07	1.67784e+07	1.68939e+07	1.64559e+07	1.72088e+07	1.70168e+07	1.44672e+07	1.50715e+07	1.5354e+07	-	-
Wagp005374	Flindulatin 5-[6''-(3-Hydroxy-3-Methylglutaryl)Glucoside]glucoside	Flavones	-	827.26	359.11	C37H46O21	[M+H]+	6.36661e+06	5.86398e+06	6.9507e+06	5.61553e+06	5.95878e+06	6.06136e+06	1.03147e+07	9.46846e+06	7.94068e+06	1.1887e+07	1.23705e+07	1.24503e+07	9.52196e+06	1.03852e+07	9.90845e+06	8.06036e+06	8.22315e+06	8.53455e+06	7.02568e+06	7.46311e+06	7.19895e+06	-	-
Wagp009413	5,7-Dihydroxy-3,4',6,8-tetramethoxyflavone	Flavones	50461-86-4	375.11	345.06	C19H18O8	[M+H]+	581278	582599	661806	418748	526385	476025	1.1333e+06	877862	1.10858e+06	1.38406e+06	1.20431e+06	1.38114e+06	897500	950522	995729	817944	891152	827779	649457	656795	688328	-	-
MWSslk054	Baohuoside Ⅰ; Icariside II	Flavonols	113558-15-9	515.19	369.15	C27H30O10	[M+H]+	3.46573e+06	5.3321e+06	6.03663e+06	1.27936e+06	1.10027e+06	1.38773e+06	1.90269e+06	2.09501e+06	1.81277e+06	3.14392e+06	1.95622e+06	2.24782e+06	489803	495446	408696	867671	1.08392e+06	913709	2.8217e+06	2.92606e+06	3.00219e+06	-	-
Wagp007572	Quercetin 3,5,7,3'-tetramethyl ether	Flavones	-	359.11	329.07	C19H18O7	[M+H]+	5.60844e+06	5.94168e+06	6.5499e+06	5.18974e+06	5.04561e+06	5.36411e+06	9.26263e+06	8.31583e+06	8.99676e+06	1.17436e+07	1.12361e+07	1.11616e+07	6.19679e+06	6.07339e+06	6.21361e+06	4.97876e+06	4.9168e+06	4.47877e+06	4.97598e+06	5.27218e+06	5.23095e+06	-	-
Hajp007891	3',4',5,7-Tetramethoxyflavone; Luteolin Tetramethyl Ether	Flavones	855-97-0	343.12	327.09	C19H18O6	[M+H]+	6.68502e+06	7.21683e+06	7.93207e+06	6.87243e+06	6.33412e+06	6.8191e+06	9.64175e+06	9.63616e+06	1.06018e+07	9.09503e+06	9.56631e+06	9.37227e+06	8.64196e+06	8.80213e+06	8.0866e+06	7.1751e+06	7.2488e+06	6.75414e+06	6.68852e+06	6.79453e+06	7.10154e+06	-	-
Zmhn002574	Rhamnazin 3-Glucosyl-Arabinofuranoside	Flavonols	-	623.16	315.05	C28H32O16	[M-H]-	7.0366e+06	6.47622e+06	5.67081e+06	8.06555e+06	6.59122e+06	6.9146e+06	8.09006e+06	9.43745e+06	8.6767e+06	7.31291e+06	6.87992e+06	6.5701e+06	5.12729e+06	5.1325e+06	5.29589e+06	6.0641e+06	6.75353e+06	6.68804e+06	6.56765e+06	6.44302e+06	6.17621e+06	-	-
Lmhn004976	Aracarpene 2	Isoflavones	-	299.06	284.02	C16H12O6	[M-H]-	1.05988e+07	1.11613e+07	1.19825e+07	9.44994e+06	1.07754e+07	9.62003e+06	331435	273909	340770	910288	841423	784583	3.24662e+07	3.70667e+07	2.99335e+07	3.69664e+07	3.52458e+07	3.51703e+07	1.93499e+07	2.03378e+07	2.05298e+07	-	-
Wbtn007603	9,11-dimethoxy-2h-[1,3]dioxolo[4,5-b]xanthen-10-one	Other Flavonoids	-	299.06	284.03	C16H12O6	[M-H]-	1.16643e+07	1.26384e+07	1.27301e+07	9.77824e+06	1.05285e+07	1.02316e+07	331364	275320	343896	899969	811749	788344	2.98636e+07	3.57766e+07	2.96753e+07	3.85625e+07	3.64932e+07	3.40322e+07	2.07248e+07	2.09607e+07	2.19987e+07	-	-
HJAP057	Dihydroxy-dimethoxyflavone	Flavones	-	315.09	282.06	C17H14O6	[M+H]+	7.08637e+06	7.22434e+06	7.3586e+06	6.65751e+06	6.52502e+06	5.61831e+06	658638	660010	712304	677699	631724	768656	1.02566e+07	1.05237e+07	1.15545e+07	9.70234e+06	9.95448e+06	9.66504e+06	8.32815e+06	7.81945e+06	8.17094e+06	-	-
Hagn003556	7-Benzyloxy-5-hydroxy-3',4'-methylenedioxyflavonoid	Flavones	-	387.16	207.1	C23H16O6	[M-H]-	136892	148352	156017	181627	192503	268533	284297	252575	210171	484719	531799	570608	1.1507e+06	1.15571e+06	1.21719e+06	1.05125e+06	1.02064e+06	1.08003e+06	517876	521351	549037	-	-
pmp000163	Andrographidine E aglycone	Flavones	1165-40-8	329.1	285.11	C18H16O6	[M+H]+	215300	287153	168578	254610	274297	246465	352694	389658	316021	701221	756904	668575	558879	266549	385099	622067	615484	571880	374929	367913	351832	-	-
MWSmce588	Licochalcone B	Chalcones	58749-23-8	287.09	121.03	C16H14O5	[M+H]+	6.81483e+06	7.25087e+06	6.8852e+06	7.77721e+06	7.92888e+06	7.51187e+06	7.94803e+06	9.15157e+06	7.63613e+06	7.35305e+06	6.74174e+06	6.48697e+06	4.48716e+06	5.53258e+06	4.4192e+06	6.21903e+06	6.15368e+06	6.19763e+06	6.34782e+06	6.3869e+06	6.73276e+06	-	-
Lmsp011263	6-Hydroxy-5,7,4'-trimethoxyflavone	Flavones	6938-19-8	329.1	268.08	C18H16O6	[M+H]+	3.66804e+06	3.94844e+06	4.12109e+06	4.2257e+06	4.0784e+06	4.2899e+06	4.74346e+06	4.82638e+06	5.23864e+06	7.30591e+06	7.10651e+06	7.60317e+06	4.10992e+06	4.09896e+06	4.20232e+06	5.29628e+06	5.34968e+06	5.46593e+06	3.97342e+06	3.98358e+06	4.21066e+06	C14985	-
Wagp010502	Dihydroxypentamethoxyflavone	Flavones	-	405.12	375.07	C20H20O9	[M+H]+	8.69764e+06	9.92708e+06	1.04187e+07	8.75185e+06	8.42487e+06	8.68917e+06	1.21658e+07	1.19192e+07	1.2305e+07	1.34124e+07	1.1483e+07	1.21613e+07	1.02397e+07	1.01752e+07	9.91715e+06	1.0639e+07	1.13972e+07	1.12024e+07	9.04759e+06	9.66747e+06	9.43066e+06	-	-
pmp000110	7-Hydroxy-3,5,6,8-tetramethoxyflavone	Flavones	-	359.11	344.09	C19H18O7	[M+H]+	1.60143e+06	1.84896e+06	2.04003e+06	2.51346e+06	2.51427e+06	2.57201e+06	2.34123e+06	2.25135e+06	2.45391e+06	3.06647e+06	3.29478e+06	3.14523e+06	1.43327e+06	1.48201e+06	1.35631e+06	2.14887e+06	2.04933e+06	2.06775e+06	1.99333e+06	1.8983e+06	1.87028e+06	-	-
Wagp010556	2',4'-Dihydroxy-2,3',6'-Trimethoxychalcone	Chalcones	100079-39-8	331.12	197.04	C18H18O6	[M+H]+	1.09474e+06	1.13922e+06	1.20839e+06	1.33352e+06	1.26921e+06	1.30475e+06	1.38399e+06	1.40319e+06	1.46374e+06	1.74712e+06	1.68393e+06	1.74097e+06	958485	960650	960550	1.33137e+06	1.50535e+06	1.31835e+06	1.15345e+06	1.11178e+06	1.07849e+06	-	-
Lmjn005592	Cirsilineol (4',5-Dihydroxy-3',6,7-trimethoxyflavone)	Flavanones	41365-32-6	343.08	313.04	C18H16O7	[M-H]-	8.99518e+06	1.05899e+07	1.18778e+07	1.0353e+07	9.5942e+06	1.00596e+07	1.51896e+07	1.34387e+07	1.54105e+07	2.71501e+07	2.45275e+07	2.45716e+07	1.26087e+07	1.4111e+07	1.32687e+07	1.49751e+07	1.66208e+07	1.59401e+07	1.15193e+07	1.15664e+07	1.22322e+07	C10032	-
Lajp006634	3',5'-dihydroxy-5,7,4'-trimethoxyflavone malonyl glucoside	Flavones	-	593.15	345.1	C27H28O15	[M+H]+	1.28418e+07	1.39191e+07	1.38373e+07	1.32438e+07	1.11205e+07	1.29105e+07	2.09608e+07	2.25208e+07	2.26852e+07	9.90792e+06	1.11635e+07	1.08209e+07	9.49269e+06	1.06807e+07	1.1714e+07	5.74069e+06	6.55491e+06	5.90306e+06	9.87841e+06	1.04177e+07	1.05321e+07	-	-
Wagp010352	Flindulatin	Flavones	521-44-8	359.11	344.09	C19H18O7	[M+H]+	1.33437e+06	1.67264e+06	1.60952e+06	1.37984e+06	1.33024e+06	1.36976e+06	2.02059e+06	2.02657e+06	2.1179e+06	1.91952e+06	1.69828e+06	1948830	1.94736e+06	1.8032e+06	1.80052e+06	1.5548e+06	1.55228e+06	1.53917e+06	1.56915e+06	1.51866e+06	1.62722e+06	-	-
Lmnp002961	Cirsiliol-8-C-glucoside	Flavones	-	493.14	373.1	C23H24O12	[M+H]+	1.52812e+06	1.70219e+06	1.84843e+06	1.67126e+06	1.47124e+06	1.72879e+06	1.57676e+06	1.89551e+06	1.67117e+06	1.59084e+06	1.35312e+06	1.61336e+06	699836	953880	1.10184e+06	1.05872e+06	1.14606e+06	974995	1.26378e+06	1.3514e+06	1.28401e+06	-	-
Hmxp007703	5,7,8,3',4'-Pentamethoxyflavanone	Flavones	-	375.14	211.06	C20H22O7	[M+H]+	1.42342e+06	1.24681e+06	1.63716e+06	2.02571e+06	1.71013e+06	1.98476e+06	1.56418e+06	1.35481e+06	1.5689e+06	2.24148e+06	2.14694e+06	2.25801e+06	906744	987010	918601	1.89694e+06	1.87887e+06	1.77116e+06	1.48363e+06	1.38298e+06	1.44631e+06	-	-
mws1290	Kaempferol-3-O-(6''-p-Coumaroyl)glucoside (Tiliroside)	Flavonols	20316-62-5	593.13	285.04	C30H26O13	[M-H]-	3.04801e+06	2.67919e+06	2.49188e+06	3.78629e+06	3.97189e+06	3.18735e+06	3.76631e+06	4.14315e+06	3.01839e+06	3.19703e+06	3.225e+06	3.07325e+06	2.85612e+06	3.1176e+06	3.05698e+06	3.64683e+06	3.59828e+06	3.74686e+06	3.12107e+06	3.35158e+06	3.24699e+06	C17140	-
Lmxn007955	Sudachitin	Flavones	4281-28-1	359.08	329.03	C18H16O8	[M-H]-	397446	512619	553409	322942	327652	344225	635072	450586	568986	3.12143e+06	2.92283e+06	2.76758e+06	758059	819806	1.01166e+06	850641	816854	635661	540421	578647	570463	-	-
Wagp007355	8-Hydroxy-4',5,7-trimethoxyflavone	Flavones	21919-71-1	329.1	299.06	C18H16O6	[M+H]+	1.07982e+06	1.25869e+06	1.35397e+06	795504	666343	753015	2.26299e+06	1.72937e+06	2.0114e+06	1.09553e+06	1.0033e+06	972088	911675	777924	1.01678e+06	312948	338871	300770	767947	812894	761624	-	-
Wagp005675	Retusin 5-[6''-(3-Hydroxy-3-Methylglutaryl)Glucoside]glucoside	Flavones	-	827.26	359.11	C37H46O21	[M+H]+	1.57867e+06	2.06381e+06	1.47861e+06	1.21948e+06	918477	1.19253e+06	4.19223e+06	3.50204e+06	3.65902e+06	3.52264e+06	4.64206e+06	3.67357e+06	2.68114e+06	3.80522e+06	3.93758e+06	2.66863e+06	2.32549e+06	2.80892e+06	2.09732e+06	2.0814e+06	1.96266e+06	-	-
mws0064	Eriodictyol (5,7,3',4'-Tetrahydroxyflavanone)	Flavanones	552-58-9	287.06	135.05	C15H12O6	[M-H]-	39732.5	37269.6	40944.3	49710.2	59636.7	54942.4	45474.1	45051.1	40530.8	19573.9	21033.2	28001.7	260754	358786	181717	182823	171253	188392	112159	106338	104688	C05631	ko00941,ko01100,ko01110
Hmcp001369	Limocitrin-3-O-sophoroside-7-O-arabinoside	Flavonols	-	803.22	347.07	C34H42O22	[M+H]+	64696	59150.9	47026.1	56738.7	76522.2	45105.4	186297	113565	127113	117962	79604.9	96982.7	302050	226842	255111	188080	290622	146500	101631	99905.6	94706.5	-	-
Lcyp000680	Padmakastin	Isoflavones	-	449.15	287.09	C22H24O10	[M+H]+	507966	592262	422752	683741	544014	273501	699153	1.05532e+06	588695	450125	347560	439328	251304	246225	314960	330970	339613	438740	412175	421020	442659	-	-
Zmjp006741	Chrysosplenoside E	Flavones	-	537.16	375.12	C25H28O13	[M+H]+	1.91916e+06	1.84307e+06	1.8257e+06	2.22304e+06	2.76717e+06	3.02714e+06	9.24376e+06	8.2796e+06	8.1674e+06	7.82036e+06	7.90366e+06	8.11851e+06	4.47299e+06	4.38503e+06	4.78379e+06	3.59535e+06	3.67896e+06	3.29463e+06	2.88671e+06	3.11458e+06	3.00485e+06	-	-
Jmbp005971	Gardenin C	Flavones	29550-05-8	405.12	375.07	C20H20O9	[M+H]+	4.16859e+06	4.31567e+06	4.47274e+06	3.93822e+06	4.13511e+06	4.17291e+06	4.64134e+06	4.40991e+06	4.69323e+06	4.44397e+06	4.3459e+06	4.4539e+06	3.96115e+06	3.77566e+06	4.15475e+06	3.70668e+06	4.01393e+06	3.95304e+06	4.05361e+06	4.10508e+06	4.35119e+06	-	-
Hajp008206	3',4',5',5,7-Pentamethoxyflavone	Flavones	53350-26-8	373.13	312.11	C20H20O7	[M+H]+	1.04764e+06	1.02103e+06	1.11662e+06	1.07536e+06	1.05493e+06	1.04178e+06	1.12557e+06	1.15493e+06	1.12083e+06	1.09953e+06	1.20219e+06	1.15583e+06	1.0506e+06	1.00845e+06	1.05934e+06	1.03368e+06	967676	1.06074e+06	962078	1.03816e+06	1.01033e+06	-	-
Hmpp002612	Luteolin-7-O-gentiobioside	Flavones	-	611.16	287.05	C27H30O16	[M+H]+	3.68346e+06	3.63295e+06	3.62229e+06	2.55363e+06	2.68125e+06	2.30916e+06	3.37044e+06	2.78812e+06	3.7885e+06	2.15252e+06	2.16641e+06	3.18531e+06	3.68101e+06	3.21208e+06	3.7249e+06	739180	773132	511765	2.33972e+06	2.47509e+06	2.30183e+06	-	-
Lmnp002845	Hispidulin-8-C-glucoside	Flavones	-	463.13	343.09	C22H22O11	[M+H]+	7.03349e+06	7.66157e+06	8.21997e+06	6.47262e+06	6.29245e+06	6.67919e+06	1.27334e+07	1.1769e+07	1.34147e+07	5.54689e+06	5.77611e+06	6.63435e+06	5.03528e+06	5.72316e+06	6.14009e+06	3.67944e+06	3.98183e+06	3.28662e+06	5.80164e+06	5.71899e+06	5.38681e+06	-	-
Wagp009074	Santin	Flavones	27782-63-4	345.1	315.05	C18H16O7	[M+H]+	1.28701e+06	1.38847e+06	1.42165e+06	709538	719183	697571	1.91893e+06	1.39224e+06	1.90032e+06	6.67274e+06	6.43577e+06	6.09021e+06	2.61364e+06	2.87057e+06	3.02732e+06	3.2625e+06	3.45276e+06	3.10935e+06	1.82366e+06	1.97308e+06	1.90019e+06	-	-
Wagp008399	Tambulin	Flavones	571-72-2	345.1	315.05	C18H16O7	[M+H]+	2.17464e+07	2.4549e+07	2.57079e+07	2.109e+07	2.07242e+07	2.20712e+07	2.84425e+06	2.86578e+06	3.17691e+06	3.20526e+06	3.06535e+06	3.31018e+06	2.19555e+07	1.98106e+07	2.20548e+07	2.03295e+07	2.1364e+07	2.13844e+07	1.95011e+07	2.11018e+07	2.01638e+07	-	-
pmp001012	6-Hydroxy-1,2,3,7-tetramethoxyxanthone	Other Flavonoids	64756-87-2	333.1	318.07	C17H16O7	[M+H]+	742971	960202	1.19471e+06	998686	1.23745e+06	1.06902e+06	1.82608e+06	1.16495e+06	1.77856e+06	9.28677e+06	8.83924e+06	8.57677e+06	2.77813e+06	3.32478e+06	2.93222e+06	4.65543e+06	4.92374e+06	4.89413e+06	2.0603e+06	2.22955e+06	2.17413e+06	-	-
Lmgp004959	Tricin-7-O-neohesperidoside	Flavones	53766-40-8	639.19	331.08	C29H34O16	[M+H]+	6.06096e+07	6.86334e+07	6.83472e+07	5.21046e+07	3.73014e+07	5.86922e+07	3.86527e+06	3.29395e+06	4.5544e+06	4.52246e+06	3.85463e+06	4.49641e+06	4.11647e+07	4.71733e+07	5.18654e+07	4.8988e+07	3.9852e+07	4.375e+07	4.90687e+07	4.81773e+07	5.19896e+07	-	-
pmb0738	Tricin-7-O-(2''-Sinapoyl)glucoside	Flavones	-	699.19	331.08	C34H34O16	[M+H]+	1.80195e+06	2.03055e+06	1.78376e+06	2.59134e+06	2.79334e+06	2.68955e+06	3.99497e+06	3.50256e+06	3.14434e+06	6.51084e+06	6.27702e+06	8.64724e+06	4.62381e+06	4.7828e+06	4.69298e+06	3.05223e+06	3.74917e+06	3.12997e+06	2.69146e+06	2.86796e+06	2.90752e+06	-	-
pmp000233	Swertiajaponin	Flavones	6980-25-2	463.12	313.07	C22H22O11	[M+H]+	2.1367e+07	1.68462e+07	1.4438e+07	1.5381e+07	1.61865e+07	1.28457e+07	1.43374e+07	1.17641e+07	1.48304e+07	1.71392e+07	1.45567e+07	1.67374e+07	2.40771e+07	2.11575e+07	1.87431e+07	8.15153e+06	7.66642e+06	5.55946e+06	1.57846e+07	1.47399e+07	1.46882e+07	C10187	-
Wagp004817	Desmethylsinensetin 5-[6''-(3-Hydroxy-3-Methylglutaryl)Glucoside]	Flavones	-	665.21	359.11	C31H36O16	[M+H]+	5.84113e+06	6.4546e+06	7.1179e+06	5.61903e+06	5.69966e+06	5.50685e+06	2.28478e+06	3.17857e+06	3.54115e+06	2.42885e+06	2.55239e+06	2.6553e+06	1.346e+06	983431	768354	955089	1.10436e+06	1.2955e+06	3.20639e+06	3.31087e+06	3.05029e+06	-	-
Lmjp003655	6-C-MethylKaempferol-3-glucoside	Flavones	-	463.12	301.08	C22H22O11	[M+H]+	2.96182e+06	2.35324e+06	3.77811e+06	2.02985e+06	2.49287e+06	2.00442e+06	2.07117e+06	1.84553e+06	2.06574e+06	2.76723e+06	3.82004e+06	4.12405e+06	7.92214e+06	4.22194e+06	5.36582e+06	3.47479e+06	3.86677e+06	3.27291e+06	2.98476e+06	2.74824e+06	2.87357e+06	-	-
Wagp006939	Gardenin E 5-[6''-(3-Hydroxy-3-Methylglutaryl)Glucoside]	Flavones	-	697.2	391.1	C31H36O18	[M+H]+	8.01263e+06	7.9048e+06	8.579e+06	7.94547e+06	7.01402e+06	7.89416e+06	2.5467e+06	3.13047e+06	2.72063e+06	2.14924e+06	2.3385e+06	2.70922e+06	1.33185e+06	909847	869446	916128	834197	838693	4.58163e+06	4.53861e+06	4.24351e+06	-	-
Lagp003663	7,3',4'-Trihydroxyquercetin glucoside	Flavones	-	507.15	345.1	C24H26O12	[M+H]+	2.19314e+07	2.9462e+07	2.68367e+07	2.31892e+07	2.43055e+07	2.53102e+07	1.63436e+07	1.66012e+07	2.08849e+07	1.99955e+07	1.71218e+07	1.68498e+07	1.6872e+07	1.47513e+07	1.35045e+07	1.96957e+07	1.91697e+07	1.85178e+07	1.8143e+07	1.78881e+07	1.93217e+07	-	-
Wagp008324	5,6,2',3',4',6'-Hexamethoxyflavone	Flavones	-	403.14	373.09	C21H22O8	[M+H]+	5.23509e+06	5.64997e+06	6.00152e+06	4.63401e+06	4.20465e+06	4.97463e+06	6.35426e+06	6.50679e+06	6.50232e+06	4.97825e+06	5.30163e+06	5.53225e+06	5.13471e+06	5.77896e+06	5.59492e+06	5.34834e+06	4.88964e+06	5.31859e+06	5.26416e+06	5.1683e+06	4.85971e+06	-	-
MWSslk060	Eupatilin (5,7-Dihydroxy-3',4',6-Trimethoxyflavone)	Flavones	22368-21-4	345.1	330.08	C18H16O7	[M+H]+	1.713e+06	1.63834e+06	1.69435e+06	1.67081e+06	1.73793e+06	1.62921e+06	2.66034e+06	2.31714e+06	2.37617e+06	3.99678e+06	3.51799e+06	3.84528e+06	2.04433e+06	2.24583e+06	2.08856e+06	2.31231e+06	2.28131e+06	2.16448e+06	1.81235e+06	1.93525e+06	1.7943e+06	C10040	-
Lmfn004093	Phloretin-4'-O-glucoside (Trilobatin)	Chalcones	4192-90-9	435.13	315.09	C21H24O10	[M-H]-	1.06666e+06	1.13637e+06	1.0076e+06	1.60839e+06	1.38033e+06	1.72235e+06	2.21468e+06	2.37183e+06	1.96147e+06	834901	515420	569502	245515	194982	208885	354410	339258	393201	741262	709751	681856	-	-
pmn001551	Natsudaidain (3-Hydroxy-3',4',5,6,7,8-hexamethoxyflavone)	Flavonols	35154-55-3	417.12	402.1	C21H22O9	[M-H]-	3.26549e+06	4.00836e+06	4.3746e+06	3.81635e+06	3.42478e+06	3.87281e+06	4.15599e+06	3.85046e+06	4.31244e+06	5.38709e+06	4.97926e+06	4.8188e+06	3.32236e+06	3.14646e+06	3.30223e+06	3.50626e+06	3.49976e+06	3.45062e+06	3.31636e+06	3.60241e+06	3.50318e+06	-	-
mws0791	Poncirin (Isosakuranetin-7-O-neohesperidoside)	Flavanones	14941-08-3	593.19	285.08	C28H34O14	[M-H]-	3.90019e+06	3.71168e+06	3.21579e+06	5.28358e+06	4.99375e+06	4.09779e+06	5.3076e+06	5.5416e+06	4.1383e+06	3.99681e+06	4.08989e+06	4.0975e+06	3.77044e+06	4.04106e+06	3.49521e+06	4.25115e+06	4.55449e+06	4.6543e+06	4.01208e+06	4.12938e+06	3.80059e+06	C09830	-
Wagp006347	Gardenin B 5-[6''-(3-Hydroxy-3-Methylglutaryl)Glucoside]	Flavones	-	665.21	359.11	C31H36O16	[M+H]+	6.30324e+07	7.11447e+07	7.88313e+07	3.81251e+07	3.68988e+07	4.309e+07	4.2081e+07	4.71744e+07	4.72348e+07	2.43903e+07	3.3012e+07	3.17403e+07	3.1119e+07	2.74912e+07	2.91532e+07	1.14543e+07	1.09254e+07	1.0178e+07	3.42157e+07	3.64013e+07	3.36384e+07	-	-
Zmyn003693	6-Hydroxy-2'-methoxyflavone	Flavones	61546-59-6	267.07	252.04	C16H12O4	[M-H]-	39714.1	44898.8	49728.9	47676.3	48441	44355.3	44285.1	57136	48848.7	61986.4	33109.5	46182.4	12064.4	14601.7	18253.7	22741.9	34998.5	28673.1	39063.8	41232.8	37976.5	C15203	-
Wagp005100	Salvigenin 5-[6''-(3-Hydroxy-3-Methylglutaryl)Glucoside]	Flavones	-	635.2	329.1	C30H34O15	[M+H]+	1.80417e+07	1.93061e+07	1.93801e+07	1.20813e+07	1.22974e+07	1.43154e+07	1.28499e+07	1.30494e+07	1.62752e+07	1.33381e+07	1.19788e+07	1.18902e+07	1.00584e+07	9.09462e+06	9.58041e+06	7.43808e+06	7.49875e+06	6.93726e+06	1.22631e+07	1.16708e+07	1.26955e+07	-	-
pmp000013	Eupatilin-7-O-glucoside	Flavones	-	507.15	345.09	C24H26O12	[M+H]+	1.0946e+06	1.07405e+06	1.13106e+06	1.46445e+06	1.21377e+06	1.38362e+06	4.13833e+06	3.9937e+06	4.08653e+06	2.56868e+06	2.35048e+06	2.42623e+06	1.64484e+06	1.7078e+06	1.94814e+06	1.29758e+06	1.46554e+06	1.32465e+06	1.52104e+06	1.40774e+06	1.51036e+06	-	-
Wagp009533	5-Hydroxy-6,7,3',4',5'-Pentamethoxyflavone	Flavones	29215-55-2	389.12	359.08	C20H20O8	[M+H]+	963448	1.02384e+06	1.03536e+06	1.25291e+06	1.13866e+06	1.12e+06	991842	1.08104e+06	1.21194e+06	1.22743e+06	1.22316e+06	1.10734e+06	771050	771503	766513	894944	952192	901027	914334	981954	911970	-	-
Wagp006311	Gardenin B 5-(6''-Malonyl)Glucoside	Flavones	-	607.17	359.11	C28H30O15	[M+H]+	2.39032e+06	2.86867e+06	2.68003e+06	1.73508e+06	1.64603e+06	1.87171e+06	4.79086e+06	4.50571e+06	5.32514e+06	1.64259e+06	1.49459e+06	1.63624e+06	1.82725e+06	2.16489e+06	2.30254e+06	759765	999604	784015	1.72693e+06	1.87914e+06	1.82538e+06	-	-
pme1611	Isohemiphloin	Flavanones	3682-02-8	433.11	313.07	C21H22O10	[M-H]-	281102	282224	302169	261186	345351	247815	559248	587516	503341	261908	209839	207210	287899	272497	280038	192569	272546	223701	301613	295601	320717	-	-
pmp000242	7-Methoxyluteolin-6-C-2''-glucuronylglucoside	Flavones	-	639.16	519.11	C28H30O17	[M+H]+	846788	663147	830296	567772	512559	529706	1.46057e+06	1.17307e+06	1.19661e+06	1.02451e+06	741671	756529	942369	540740	746899	489950	736021	627747	549729	512716	555491	-	-
Smbn003459	Carthamidin	Flavanones	479-54-9	287.05	153.01	C15H12O6	[M-H]-	65112.8	53970.5	51825.4	76807.3	67023.3	83458.3	63156.3	65952.9	57210.9	62977.9	80485.6	61320.7	65926.4	66313.5	58793.6	76860.6	47195	77493.1	64325.1	63809.1	59425.6	-	-
Wagp007958	3,6'-Dihydroxy-3,4,2',4'-Tetramethoxychalcone	Chalcones	-	361.13	211.06	C19H20O7	[M+H]+	6.11374e+06	5.70216e+06	7.71959e+06	6.30694e+06	6.44195e+06	6.98052e+06	6.91622e+06	6.98535e+06	7.33971e+06	7.21298e+06	8.53096e+06	8.93344e+06	4.48075e+06	4.86176e+06	4.7281e+06	5.99897e+06	6.73509e+06	6.23421e+06	5.95092e+06	5.55233e+06	5.50462e+06	-	-
pmb0681	Apigenin-8-C-Arabinoside	Flavones	-	403.1	367.08	C20H18O9	[M+H]+	87670.4	139051	131737	166006	182296	152703	168441	163108	117272	94850.8	117413	180424	61579.6	88951.3	63296.9	78236.8	95040.5	154818	113342	122317	113770	-	-
pmn001642	Kaempferol-3-O-(2''-O-acetyl)glucuronide	Flavonols	-	503.08	459.1	C23H20O13	[M-H]-	1.23443e+06	809971	1.09108e+06	634489	509188	667375	590679	565899	520265	577345	883461	785536	142027	184022	231512	196874	256011	186777	556563	604746	596557	-	-
Wagp007482	Gardenin C 5-[6''-(3-Methylglutaconyl)Glucoside]glucoside	Flavones	-	855.25	405.12	C38H46O22	[M+H]+	4.56151e+06	4.89397e+06	5.65994e+06	2.61732e+06	2.72232e+06	3.34772e+06	2.36449e+06	2.30964e+06	3.19758e+06	1.20301e+06	1.08531e+06	1.12657e+06	1.482e+06	1.37124e+06	1.56168e+06	751285	761245	481670	2.27525e+06	2.37422e+06	2.17371e+06	-	-
Lmmp005689	Cajanin	Isoflavones	32884-36-9	301.07	258.05	C16H12O6	[M+H]+	127360	166322	141713	113742	90082.7	89623.4	94596	135814	183228	336228	373691	341957	2.21342e+06	2.34285e+06	1.69449e+06	1.44579e+06	1.4535e+06	1.35575e+06	934719	867648	942044	C10203	-
MWSHY0054	Eupatorin; 3',5-Dihydroxy-4',6,7-Trimethoxyflavone	Flavones	855-96-9	345.1	312.06	C18H16O7	[M+H]+	1.39764e+07	1.61355e+07	1.73921e+07	1.49195e+07	1.51414e+07	1.37631e+07	1.4261e+06	1.32216e+06	1.61689e+06	2.38736e+06	2.68536e+06	2.83621e+06	2.06839e+07	2.2471e+07	2.15469e+07	2.24116e+07	2.27774e+07	2.2397e+07	1.66454e+07	1.79637e+07	1.8067e+07	-	-
pmp000236	Isovitexin-8-O-xyloside	Flavones	-	565.16	367.1	C26H28O14	[M+H]+	1.59108e+06	1.53548e+06	1.15638e+06	898083	1.42512e+06	1.23706e+06	1.18762e+06	1.25119e+06	1.42381e+06	1.36104e+06	1.76766e+06	1.55083e+06	1.84931e+06	2.34358e+06	1.79472e+06	1.43485e+06	1.71356e+06	1.56892e+06	1.42066e+06	1.5549e+06	1.47991e+06	-	-
Lajp005361	5-hydroxy-6,7,8,3',4'-pentamethoxyflavone glucoside	Flavones	-	551.17	389.12	C26H30O13	[M+H]+	1.03631e+07	1.17538e+07	1.13854e+07	1.12862e+07	1.1204e+07	10983239	1.24318e+07	1.08023e+07	1.61212e+07	5.69461e+06	4.82621e+06	4.7701e+06	9.19104e+06	1.10105e+07	1.28318e+07	8.62849e+06	9.59128e+06	9.66921e+06	9.43458e+06	1.00389e+07	9.19357e+06	-	-
Lmhp003658	Monohydroxy-trimethoxyflavone-O-(6''-malonyl)glucoside	Flavones	-	577.15	329.1	C27H28O14	[M+H]+	1.60487e+06	1.7026e+06	1.67217e+06	1.22007e+06	1.44127e+06	1.16841e+06	1.39964e+06	1.38606e+06	1.55811e+06	1.27219e+06	1.37096e+06	1.21248e+06	1.13244e+06	1.03714e+06	1.04744e+06	927162	1.02759e+06	939304	1.12528e+06	1.14455e+06	1.22583e+06	-	-
pmp000113	5-Demethylnobiletin; 5-Hydroxy-6,7,8,3',4'-Pentamethoxyflavone	Flavones	2174-59-6	389.12	359.08	C20H20O8	[M+H]+	2.48748e+06	3.0914e+06	2.58189e+06	2.41359e+06	2.30558e+06	2.65724e+06	3.66046e+06	3.19809e+06	3.71989e+06	3.82849e+06	3.53684e+06	3.83697e+06	2.93503e+06	3.05234e+06	3.4187e+06	2.91288e+06	3.54106e+06	3.22403e+06	2.83923e+06	2.70921e+06	2.59045e+06	-	-
Wagp008700	5-Hydroxy-3,6,7,4',5'-Pentamethoxyflavone	Flavones	-	389.12	359.08	C20H20O8	[M+H]+	5.59418e+06	5.24015e+06	5.94966e+06	5.9893e+06	6.13852e+06	5.8037e+06	6.35067e+06	6.64557e+06	6.31718e+06	6.46804e+06	6.1876e+06	5.79487e+06	5.10311e+06	4.74413e+06	4.38233e+06	5.40888e+06	5.93895e+06	5.2826e+06	5.3408e+06	4.90862e+06	5.29784e+06	-	-
pmp000107	Monohydroxy-trimethoxyflavone	Flavones	-	329.1	314.08	C18H16O6	[M+H]+	2.05442e+07	2.17934e+07	2.58429e+07	1.55814e+07	1.41815e+07	1.42785e+07	470971	346802	503064	402960	362145	384235	2.68456e+07	2.47764e+07	2.84498e+07	2.03526e+07	2.06591e+07	2.00024e+07	1.81406e+07	1.95174e+07	1.97834e+07	-	-
Lmgp004731	Genistein-7-O-galactoside	Isoflavones	-	433.11	271.06	C21H20O10	[M+H]+	2.01067e+07	2.63816e+07	2.41332e+07	1.96928e+07	2.23165e+07	2.43808e+07	2.67115e+07	2.9968e+07	2.68582e+07	1.92354e+07	1.71787e+07	1.79956e+07	2.09589e+07	1.50267e+07	1.45367e+07	1.46863e+07	2.00296e+07	1.74727e+07	1.79855e+07	1.97113e+07	1.87028e+07	-	-
mws1519	Eriodictyol-7-O-Rutinoside (Eriocitrin)	Flavanones	13463-28-0	595.17	287.06	C27H32O15	[M-H]-	1.20718e+07	1.58423e+07	1.58587e+07	2.06769e+07	2.04226e+07	2.02978e+07	2.48321e+07	2.3194e+07	1.78948e+07	1.47693e+07	1.46845e+07	1.62083e+07	8.64393e+06	8.24374e+06	8.58647e+06	1.36723e+07	1.698e+07	1.28297e+07	1.32762e+07	1.3958e+07	1.27245e+07	C09732	-
Cmyp002064	Yuanhuanin	Flavones	83133-14-6	463.12	301.08	C22H22O11	[M+H]+	2.72039e+07	2.64738e+07	2.80091e+07	1.87216e+07	2.30545e+07	1.86746e+07	1.58028e+06	1.15122e+06	2.10666e+06	1.64076e+06	1.91716e+06	1.31157e+06	3.3741e+07	3.41578e+07	4.65712e+07	1.54882e+07	1.9453e+07	1.87333e+07	2.53538e+07	2.74961e+07	2.75955e+07	-	-
Lmmn003398	Kaempferol-3-O-(6''-O-acetyl)glucoside	Flavonols	-	489.11	285.04	C23H22O12	[M-H]-	9	9	9	9	9	9	70508.7	83488.1	91367.5	71589.4	81354.7	108149	530220	649912	523649	1.07805e+06	1.15848e+06	1.24793e+06	421473	384421	396173	-	-
pmp000115	Monohydroxy-hexamethoxyflavone	Flavones	-	419.13	404.1	C21H22O9	[M+H]+	1.03262e+06	1.16896e+06	1.19932e+06	998084	826457	921838	1.9964e+06	1.71289e+06	1.99087e+06	1.67143e+06	1.52305e+06	1.47489e+06	1.60937e+06	1.69026e+06	1.66125e+06	1.44998e+06	1.27516e+06	1.36912e+06	1.13642e+06	1.08302e+06	1.19092e+06	-	-
mws1179	Naringenin-7-O-glucoside (Prunin)	Flavanones	529-55-5	433.11	271.07	C21H22O10	[M-H]-	1.70138e+06	2.09026e+06	1.62451e+06	2.29482e+06	1.80609e+06	1.98073e+06	4.70676e+06	4.95477e+06	2.86964e+06	1.03063e+06	1.02432e+06	1.06662e+06	362373	335963	283560	806314	744051	839947	1.20661e+06	1.26208e+06	1.3269e+06	C09099	ko00941
Zmjp008503	5-Hydroxy-4',6,7-trimethoxyflavone (Salvigenin)	Flavones	19103-54-9	329.1	296.07	C18H16O6	[M+H]+	651949	736959	820929	812784	734820	844764	908776	1.04524e+06	999977	1.46057e+06	1.34864e+06	1.38817e+06	751652	806084	739984	917995	1.05275e+06	1.19725e+06	870705	791255	834205	-	-
Hmcp002187	Limocitrin-3-O-galactoside	Flavonols	-	509.13	347.07	C23H24O13	[M+H]+	2.48588e+07	3.63969e+07	2.40605e+07	3.1365e+07	2.9588e+07	2.84741e+07	2.28406e+07	2.51876e+07	3.20147e+07	3.61082e+07	3.07652e+07	3.27075e+07	3.47621e+07	2.58885e+07	2.69806e+07	3.06625e+07	3.24827e+07	2.89246e+07	2.44053e+07	2.30844e+07	2.54443e+07	-	-
HJAP060	Gardenin B	Flavones	2798-20-1	359.12	298.09	C19H18O7	[M+H]+	868304	1.01084e+06	1.07342e+06	1.15282e+06	1.1023e+06	1.16595e+06	1.88121e+06	1.77629e+06	1.91698e+06	3.37288e+06	3.23957e+06	3.24318e+06	2.18528e+06	2.29517e+06	2.08384e+06	3.35972e+06	3.53972e+06	3.41848e+06	1.82722e+06	1.68368e+06	1.84067e+06	-	-
HJAP020	Eriodictyol-5,3'-Di-O-glucoside	Flavanones	-	613.15	289.07	C27H32O16	[M+H]+	78336	46394.7	59410.6	61596.8	76449.5	80478.5	52135.5	185720	91409.8	42830.6	32451.9	41889.4	9	9	9	9	9	9	40340.4	39282.2	43151.5	-	-
MWSmce415	Cirsimaritin (4',5-dihydroxy-6,7-dimethoxyflavone)	Flavones	6601-62-3	315.09	282.06	C17H14O6	[M+H]+	7.01619e+06	7.33337e+06	7.50508e+06	6.43569e+06	6.66778e+06	6.13099e+06	613792	621950	648217	817487	794638	648087	1.0287e+07	1.08749e+07	1.1044e+07	1.0116e+07	1.02907e+07	9.81814e+06	7.75588e+06	8.34973e+06	8.52065e+06	C17785	-
Hmlp003068	Meratin	Flavones	27215-04-9	627.15	303.05	C27H30O17	[M+H]+	2.87314e+06	2.78333e+06	4.76388e+06	3.5731e+06	3.46222e+06	2.42385e+06	2.78063e+06	2.0982e+06	2.99299e+06	3.81351e+06	3.74248e+06	4.39845e+06	3.86133e+06	4.80926e+06	3.1533e+06	6.38687e+06	5.48112e+06	4.41301e+06	2.78806e+06	2.81387e+06	3.04494e+06	-	-
Wagp007652	Murrayanol 5-[6''-(3-Methylglutaconyl)Glucoside]glucoside	Flavones	-	855.25	405.12	C38H46O22	[M+H]+	4.60164e+06	5.21418e+06	5.98788e+06	3.30151e+06	2.98117e+06	3.0916e+06	2.35645e+06	2.40917e+06	2.64821e+06	977192	1.15063e+06	1.40384e+06	1.39147e+06	1.49634e+06	1.81383e+06	861238	710784	600277	2.45555e+06	2.25293e+06	2.45778e+06	-	-
mws0051	Acacetin	Flavones	480-44-4	285.08	242.05	C16H12O5	[M+H]+	289259	330477	302329	199598	205909	220466	339838	294764	347239	586205	474069	605407	502708	559144	564133	525936	441666	425540	361413	394904	393338	C01470	ko00944
Zmcn003169	kaempferol-3-feruloyldiglucoside-7-glucoside	Flavonols	-	947.25	785.2	C43H48O24	[M-H]-	9464.13	16456.3	10731.5	16694.3	21348.5	11293.9	7067.33	11097.5	5130.27	37671.2	29144.6	45794.9	27490.6	36335.2	59178.4	57161.2	46105.5	57934.5	32315.1	31215.9	34389.3	-	-
Wagp010141	6'-Hydroxy-2,2',3',4',5'-Pentamethoxychalcone	Chalcones	-	375.14	241.07	C20H22O7	[M+H]+	1.86602e+07	2.10246e+07	2.29231e+07	1.71679e+07	1.60367e+07	1.78111e+07	2.18812e+07	2.18681e+07	2.25959e+07	2.09908e+07	2.09058e+07	2.1696e+07	1.55711e+07	1.63686e+07	1.57961e+07	1.63653e+07	1.77442e+07	1.59082e+07	1.63454e+07	1.7807e+07	1.63771e+07	-	-
Wbtp007858	5-hydroxy-3-(4-hydroxyphenyl)-6,7-dimethoxychromen-4-one	Isoflavones	1096-58-8	315.09	282.05	C17H14O6	[M+H]+	7.12304e+06	7.17138e+06	7.16615e+06	6.47485e+06	6.55561e+06	5.88754e+06	713174	621927	709358	646211	728207	789733	1.08024e+07	1.11203e+07	1.08709e+07	1.0206e+07	9.46769e+06	9.73428e+06	7.80241e+06	8.28355e+06	8.61576e+06	-	-
Hmhp005846	Tenaxin I	Flavones	86926-52-5	345.09	330.07	C18H16O7	[M+H]+	1.5832e+06	1.57413e+06	1.84682e+06	1.60099e+06	1.38515e+06	1.62027e+06	2.25243e+06	2.18954e+06	2.19316e+06	4.06309e+06	3.40528e+06	3.63602e+06	2.1278e+06	2.11388e+06	2.1771e+06	2.20657e+06	2.30575e+06	2.41674e+06	1.89673e+06	1.97511e+06	1.78757e+06	-	-
pmb3000	Chrysoeriol-7-O-(6''-acetyl)glucoside	Flavones	-	503.12	341.1	C24H24O12	[M-H]-	2.31045e+07	2.47475e+07	2.88569e+07	3.10338e+07	2.73006e+07	2.89894e+07	3.82087e+07	3.6814e+07	3.81087e+07	1.90784e+07	2.05501e+07	2.72672e+07	1.88208e+07	1.71226e+07	1.81916e+07	1.06116e+07	1.16387e+07	1.09025e+07	2.03437e+07	1.95844e+07	2.16164e+07	-	-
Lajp004590	Glucosyl-5,8,3'-trihydroxy-6,7,4'-trimethoxyflavone-8-O-β-D-glucoside	Flavones	-	685.2	523.15	C30H36O18	[M+H]+	200735	169381	203377	156927	191340	220846	491140	292202	340710	1.21034e+06	793543	1.14292e+06	2.12467e+06	3.07878e+06	2.88968e+06	3.39289e+06	4.20968e+06	4.11553e+06	464936	458892	423244	-	-
Wagp006433	Gardenin C 5-[6''-(3-Hydroxy-3-Methylglutaryl)Glucoside]	Flavones	-	711.21	405.12	C32H38O18	[M+H]+	2.12221e+07	2.28384e+07	2.62854e+07	2.04984e+07	1.4809e+07	1.77518e+07	8.43773e+06	1.0575e+07	1.32895e+07	4.22404e+06	5.15871e+06	5.29695e+06	3.177e+06	2.49824e+06	2.75463e+06	2.54501e+06	2.39151e+06	1.8122e+06	1.16287e+07	1.05952e+07	1.15066e+07	-	-
mws0048	Apigenin-8-C-Glucoside (Vitexin)	Flavones	3681-93-4	431.1	311.05	C21H20O10	[M-H]-	1.0464e+07	9.07632e+06	9.82792e+06	9.06878e+06	1.08883e+07	8.09222e+06	1.60751e+07	1.53693e+07	1.56076e+07	7.12894e+06	6.5265e+06	7.89853e+06	7.98178e+06	9.02703e+06	8.44087e+06	7.90146e+06	7.57219e+06	7.33319e+06	9.21477e+06	9.06634e+06	9.9495e+06	C01460	ko00941,ko00944
MWSslk002	Sophoricoside	Isoflavones	152-95-4	433.11	271.06	C21H20O10	[M+H]+	1.1965e+07	7.10594e+06	1.41326e+07	1.16941e+07	9.4308e+06	1.10536e+07	1.68391e+07	1.38476e+07	1.66878e+07	8.08616e+06	1.1017e+07	1.09747e+07	7.28224e+06	8.75597e+06	1.00221e+07	8.07557e+06	8.14577e+06	1.04493e+07	8.9975e+06	9.40764e+06	9.94659e+06	-	-
HJN051	Tamarixetin-3-O-rutinoside	Flavonols	-	623.16	315.05	C28H32O16	[M-H]-	1.20183e+06	1.51622e+06	2.13007e+06	1.94377e+06	1.42705e+06	1.36307e+06	1.68492e+06	1.44787e+06	1.62698e+06	1.61732e+06	2.81266e+06	2.79955e+06	3.76888e+06	2.96038e+06	2.12092e+06	2.62056e+06	4.8196e+06	3.8949e+06	1.76542e+06	1.88582e+06	1.7095e+06	-	-
Zmxp005470	Tricin-7-O-(6''-O-malonyl)glucoside	Flavones	-	579.13	331.08	C26H26O15	[M+H]+	3.13739e+07	3.16856e+07	3.43045e+07	3.59552e+07	3.09045e+07	3.51642e+07	4.07339e+07	3.89275e+07	3.82684e+07	2.94802e+07	3.2842e+07	3.61152e+07	2.38912e+07	2.21762e+07	2.5328e+07	2.32459e+07	2.48706e+07	2.29096e+07	2.61043e+07	2.77747e+07	2.88719e+07	-	-
pmp001033	Isomangiferin	Other Flavonoids	24699-16-9	423.09	405.08	C19H18O11	[M+H]+	1.54676e+06	1.5096e+06	1.40644e+06	970017	1.13268e+06	1.19695e+06	1.63142e+06	1.56469e+06	1.41245e+06	1.34321e+06	1.72377e+06	1.54505e+06	1.21889e+06	958025	990288	954742	1.08607e+06	845736	1.39252e+06	1.27746e+06	1.27632e+06	C16979	-
Wagp007075	Gardenin D 5-[6''-(3-Hydroxy-3-Methylglutaryl)Glucoside]	Flavones	-	681.2	375.11	C31H36O17	[M+H]+	1.15297e+07	1.08957e+07	1.23944e+07	7.85001e+06	6.70641e+06	7.56132e+06	8.12411e+06	7.61237e+06	8.85421e+06	3.56184e+06	3.42485e+06	3.92677e+06	5.07316e+06	4.10663e+06	4.59563e+06	1.85857e+06	1.81657e+06	1.89812e+06	6.14029e+06	6.18614e+06	6.72866e+06	-	-
Hmmp002322	Chrysoeriol-5,7-di-O-rutinoside	Flavones	-	917.29	755.21	C40H52O24	[M+H]+	78383.9	79901.6	100969	24935.7	89174.4	23557.9	353100	219894	285031	24176.8	32932.9	99800.2	182792	135976	278734	103634	134394	37861.8	142709	130777	130552	-	-
MWSmce714	Wushanicaritin	Flavonols	521-45-9	387.14	313.07	C21H22O7	[M+H]+	2.07351e+06	2.07672e+06	2.21438e+06	2.26741e+06	2.32215e+06	2.0832e+06	2.13758e+06	2.22408e+06	2.2737e+06	2.2494e+06	2.18448e+06	2.14908e+06	1.36791e+06	1.1974e+06	1.30399e+06	1.37523e+06	1.34667e+06	1.36867e+06	1.69196e+06	1.87671e+06	1.79292e+06	-	-
MWSHY0118	5,6,7,4'-Tetramethoxyflavone	Flavones	1168-42-9	343.12	282.09	C19H18O6	[M+H]+	9.96885e+06	1.00936e+07	1.05967e+07	9.84572e+06	9.78765e+06	9.7473e+06	1.04229e+07	1.03197e+07	1.1367e+07	1.19553e+07	1.11768e+07	1.0524e+07	9.46921e+06	9.35517e+06	9.64311e+06	9.62742e+06	1.0207e+07	1.00362e+07	9.16889e+06	9.54034e+06	1.01654e+07	C14472	-
pmp000241	Luteolin-6-C-(2''-glucuronyl)glucoside	Flavones	-	625.14	505.09	C27H28O17	[M+H]+	3.24898e+06	4.09168e+06	3.66158e+06	3.54017e+06	3.09046e+06	3.52781e+06	4.8807e+06	4.28126e+06	4.82047e+06	4.37153e+06	4.26363e+06	4.07181e+06	4.01091e+06	3.91694e+06	3.55921e+06	3.2831e+06	3.11041e+06	2.62666e+06	3.39897e+06	3.64908e+06	3.76953e+06	-	-
pmp000804	Isobavachalcone D	Chalcones	-	313.14	277.2	C19H20O4	[M+H]+	264787	235897	225096	217400	194803	229950	81529.9	60537.9	91006.9	66676.2	72377.4	130266	84686.4	108874	81815.6	107494	75542.4	65138.1	161925	172579	179816	-	-
Lamp004464	Odoratin 7-Glucoside	Isoflavones	-	477.14	315.09	C23H24O11	[M+H]+	2.68213e+06	2.61997e+06	3.1433e+06	2.11008e+06	2.05348e+06	2.57016e+06	3.9453e+06	5.11217e+06	5.22216e+06	6.26423e+06	6.18509e+06	4.71384e+06	3.45058e+06	2.33758e+06	2.58229e+06	2.12185e+06	2.43296e+06	2.31666e+06	2.15112e+06	2.12202e+06	2.33665e+06	-	-
pme0088	Luteolin (5,7,3',4'-Tetrahydroxyflavone)	Flavones	491-70-3	285.04	151	C15H10O6	[M-H]-	3.96978e+06	3.9085e+06	3.22949e+06	5.5829e+06	4.408e+06	4.47124e+06	4.27734e+06	4.55555e+06	4.18454e+06	4.5499e+06	4.32565e+06	4.54936e+06	4.20645e+06	4.54295e+06	4.52215e+06	5.30653e+06	5.23928e+06	5.18891e+06	3.99928e+06	4.35882e+06	3.9652e+06	C01514	ko00941,ko00944,ko01100,ko01110
Wagp006385	Prudomestin 5-[6''-(3-Methylglutaconyl)Glucoside]Glucoside	Flavones	-	781.22	331.08	C35H40O20	[M+H]+	6.54056e+06	6.87287e+06	7.05985e+06	6.15574e+06	4.61336e+06	4.19914e+06	3.16967e+06	3.48599e+06	4.01764e+06	1.91296e+06	2.44954e+06	2.94832e+06	1.56091e+06	1.36139e+06	1.47961e+06	918522	947589	822725	3.61881e+06	3.85471e+06	4.02904e+06	-	-
Wagp006063	Demethylnobiletin 5-[6''-(3-Hydroxy-3-Methylglutaryl)Glucoside]-diglucoside	Flavones	-	1019.33	389.12	C44H58O27	[M+H]+	8.81011e+06	8.23525e+06	8.98913e+06	8.99847e+06	5.90533e+06	8.13808e+06	1.1752e+07	1.04458e+07	1.4442e+07	1.2842e+07	1.44485e+07	1.11584e+07	7.84068e+06	8.02179e+06	7.40439e+06	8.78235e+06	1.04435e+07	1.08853e+07	6.76551e+06	7.00335e+06	6.29596e+06	-	-
pmb0623	Chrysoeriol-6-C-glucoside-7-O-glucoside	Flavones	-	625.18	607.1	C28H32O16	[M+H]+	4.12125e+06	3.91054e+06	4.23858e+06	4.12511e+06	3.6799e+06	4.22897e+06	5.72745e+06	5.2847e+06	6.12979e+06	4.42738e+06	4.37965e+06	4.51796e+06	4.6791e+06	3.98634e+06	4.31545e+06	3.2605e+06	3.42851e+06	3.192e+06	3.4486e+06	3.84148e+06	3.64681e+06	-	-
Lmmp003091	Quercetin-3-O-(4''-O-glucosyl)rhamnoside	Flavonols	59262-54-3	611.16	303.05	C27H30O16	[M+H]+	4.03975e+06	3.78525e+06	6.34405e+06	4.54152e+06	4.23544e+06	5.83351e+06	5.74195e+06	5.9642e+06	6.06256e+06	6.83837e+06	5.98654e+06	7.65879e+06	3.7877e+06	4.09737e+06	3.53279e+06	5.15288e+06	6.33885e+06	5.95101e+06	4.99283e+06	5.23278e+06	4.69613e+06	C17563	-
Cmxp004977	Isookanin	Flavanones	-	289.07	153.02	C15H12O6	[M+H]+	3.22273e+06	2.85526e+06	2.90863e+06	3.78329e+06	3.43251e+06	3.22948e+06	3.58049e+06	4.02218e+06	3.3446e+06	3.19968e+06	2.98987e+06	2.58178e+06	1.92477e+06	2.62031e+06	2.10082e+06	2.7686e+06	2.73846e+06	2.71196e+06	2.7038e+06	3.01098e+06	2.89587e+06	-	-
mws0043	Nobiletin (5,6,7,8,3',4'-Hexamethoxyflavone)	Flavones	478-01-3	403.14	373.1	C21H22O8	[M+H]+	9.78199e+07	1.00179e+08	102058634	1.02255e+08	9.73883e+07	9.66627e+07	106552903	1.02444e+08	1.07556e+08	1.03156e+08	1.04163e+08	104542116	9.73013e+07	8.78217e+07	9.27057e+07	8.96023e+07	9.06377e+07	9.08583e+07	9.74961e+07	9.26991e+07	8.74549e+07	C10112	-
Lmsp009013	4',6-Dihydroxy-5,7-dimethoxyflavanone	Flavanones	6951-57-1	317.1	197.05	C17H16O6	[M+H]+	862163	965209	933487	1.13048e+06	1.22305e+06	1.09948e+06	519339	425297	505476	927912	753942	833949	187756	247069	232224	263320	274081	261684	656380	657936	597031	C14969	-
Wagp006532	Natsudaidain 3-Di-[6''-(3-Methylglutaconyl)Glucoside]	Flavones	-	995.3	419.13	C45H54O25	[M+H]+	6.01297e+06	6.31518e+06	6.40964e+06	6.52199e+06	7.87823e+06	7.87376e+06	7.06151e+06	9.0116e+06	1.23826e+07	8.32311e+06	9.13094e+06	1.15289e+07	4.53561e+06	3.56308e+06	4.35029e+06	1.22365e+07	1.42358e+07	1.21408e+07	6.56006e+06	6.03747e+06	5.92137e+06	-	-
Lmyp004081	Isovitexin-2''-O-rhamnoside	Flavones	-	579.17	313.07	C27H30O14	[M+H]+	1.11629e+06	987573	1.11373e+06	998717	1.16963e+06	1.19657e+06	1.55129e+06	1.42884e+06	1.55792e+06	1.02486e+06	1.0115e+06	1.06076e+06	729191	547791	715368	565601	731138	708435	903934	974384	876156	-	-
mws0036	Hesperetin-7-O-rutinoside (Hesperidin)	Flavanones	520-26-3	609.18	301.09	C28H34O15	[M-H]-	6.28355e+06	6.08878e+06	8.07488e+06	7.3201e+06	6.17375e+06	6.6529e+06	9.28073e+06	9.04958e+06	7.9566e+06	7.08263e+06	7.34114e+06	7.19167e+06	6.41497e+06	6.68575e+06	5.98282e+06	7.77102e+06	8.65727e+06	6.90678e+06	6.1469e+06	6.57314e+06	6.86281e+06	C09755	-
Wagp007778	4'-Hydroxy-3,3',5,7,8-Pentamethoxyflavone	Flavones	-	389.12	359.08	C20H20O8	[M+H]+	1.37363e+06	1.68311e+06	1.75747e+06	1.62371e+06	1.51201e+06	1.54928e+06	1.78665e+06	1.98812e+06	1.93494e+06	2.21203e+06	1.96998e+06	1.96102e+06	1.1898e+06	1.31891e+06	1.2173e+06	1.30122e+06	1.38894e+06	1.23889e+06	1.3545e+06	1.32977e+06	1.21675e+06	-	-
Wagp005964	Desmethoxysudachitin 5-[6''-(3-Hydroxy-3-Methylglutaryl)Glucoside]	Flavones	-	637.18	331.08	C29H32O16	[M+H]+	9.46291e+06	9.53697e+06	1.0209e+07	7.99174e+06	7.22994e+06	8.55737e+06	5.4209e+06	5.82308e+06	6.45704e+06	3.10395e+06	3.77742e+06	4.41853e+06	2.33629e+06	2.28665e+06	2.16938e+06	1.86434e+06	1.28658e+06	1.48147e+06	5.66755e+06	5.31925e+06	5.06255e+06	-	-
Zmjp006451	Chrysosplenoside B	Flavones	-	537.16	375.11	C25H28O13	[M+H]+	1.17704e+07	1.47913e+07	1.35388e+07	1.54322e+07	1.38703e+07	1.3054e+07	1.2303e+06	959735	1.2557e+06	650836	627649	702783	1.88635e+07	1.83852e+07	2.26637e+07	1.41816e+07	1.65491e+07	1.21144e+07	1.41495e+07	1.5636e+07	1.5651e+07	-	-
pmp000010	5,7,4',5'-Tetrahydro-3',6-dimethoxyflavone	Flavones	-	347.08	332.05	C17H14O8	[M+H]+	6.4273e+06	6.38263e+06	7.62777e+06	7.23938e+06	5.80777e+06	6.82554e+06	9.95384e+06	8.85565e+06	1.00896e+07	1.62684e+07	1.46007e+07	1.38533e+07	8.90929e+06	8.46649e+06	8.9256e+06	8.54484e+06	8.50139e+06	8.90554e+06	7.02864e+06	6.8364e+06	7.62061e+06	-	-
HJAP006	Syringetin-7-O-glucoside	Flavonols	-	509.13	347.08	C23H24O13	[M+H]+	4.24231e+07	5.20968e+07	4.51118e+07	4.36084e+07	4.84511e+07	4.8275e+07	3.77171e+07	4.23935e+07	5.58812e+07	5.93583e+07	5.39863e+07	5.49712e+07	5.84921e+07	3.94569e+07	4.70194e+07	6.35673e+07	6.15646e+07	5.37698e+07	4.7738e+07	4.51766e+07	5.06711e+07	-	-
Zmxp004480	Chrysoeriol-7-O-gentiobioside	Flavones	-	625.18	301.07	C28H32O16	[M+H]+	1.05988e+07	1.33256e+07	9.82864e+06	8.47265e+06	9.78471e+06	8.40246e+06	8.36704e+06	7.71797e+06	1.0639e+07	8.99352e+06	7.83545e+06	1.10934e+07	1.17854e+07	1.06527e+07	1.11189e+07	4.30226e+06	4.23255e+06	4.04764e+06	7.6319e+06	8.2644e+06	8.54629e+06	-	-
Wagp007545	3'-Hydroxy-3,4',5,7,8-Pentamethoxyflavone	Flavones	-	389.12	359.08	C20H20O8	[M+H]+	434802	496855	521022	649321	661957	609612	558514	490085	512153	917229	747492	964716	480928	426734	528019	761561	688515	780904	585169	520980	554503	-	-
mws1434	Apigenin-6-C-glucoside (Isovitexin)	Flavones	38953-85-4	431.1	311.05	C21H20O10	[M-H]-	8.77899e+06	1.07505e+07	9.52499e+06	1.0448e+07	1.025e+07	9.12079e+06	1.57377e+07	1.52915e+07	1.53668e+07	7.54046e+06	6.4252e+06	7.74458e+06	8.01337e+06	8.89312e+06	8.58305e+06	7.40974e+06	7.70833e+06	7.18062e+06	9.03285e+06	1.0087e+07	9.90543e+06	C01714	ko00944
pmb3012	Chrysoeriol-7-O-glucoside	Flavones	19993-32-9	461.11	299.06	C22H22O11	[M-H]-	357100	405521	332897	352315	230948	160401	303619	260699	456740	278580	192723	284773	295954	276889	309017	230953	279760	228645	408480	382424	429808	-	-
Hmcp002316	Isorhamnetin-3-O-arabinoside	Flavonols	-	449.11	317.06	C21H20O11	[M+H]+	150762	117964	181181	207503	200486	206389	150439	112053	318015	156314	80336.7	185620	80809.7	56259.7	94133.8	75341.8	60239.8	83649	183912	163799	171689	-	-
pmb0624	Isoorientin-7-O-glucoside	Flavones	-	611.16	431.1	C27H30O16	[M+H]+	749796	920214	930774	699031	602403	706761	924278	757886	1.11331e+06	800285	765176	1.08204e+06	849176	1.0773e+06	1.37395e+06	385872	382330	445753	655115	735993	688954	-	-
Hagn002504	5,7,5'-Trimethoxy-3',4'-methylenedioxyflavonoid	Flavones	-	355.07	85.03	C19H16O7	[M-H]-	4.82575e+06	4.71633e+06	5.46546e+06	3.98911e+06	4.2683e+06	4.12227e+06	4.52952e+06	4.64511e+06	4.92137e+06	6.82213e+06	6.95785e+06	6.48081e+06	5.85452e+06	5.30069e+06	5.86082e+06	4.80444e+06	4.72066e+06	4.73247e+06	4.49406e+06	4.48587e+06	4.96373e+06	-	-
Hmmn004152	Neoeriocitrin	Flavones	13241-32-2	595.17	459.11	C27H32O15	[M-H]-	399192	515607	495944	725909	654067	615428	789474	802226	676299	494266	438034	505866	286348	262142	329118	535444	563864	382742	469749	417530	443365	C09805	-
Lmzn001961	Loquatoside	Flavanones	74046-15-4	437.11	311.08	C20H22O11	[M-H]-	768117	854653	746725	1.39054e+06	1.37235e+06	1.20691e+06	1.02493e+06	1.04751e+06	870910	392080	328322	318362	118460	158939	155248	417040	408951	439288	608110	550990	548823	-	-
pme1605	Kaempferol-3-O-robinobioside(Biorobin)	Flavonols	17297-56-2	593.15	285.04	C27H30O15	[M-H]-	1.44022e+06	1.69887e+06	1.81568e+06	1.29289e+06	1.21403e+06	1.1917e+06	1.8921e+06	1.65223e+06	1.85191e+06	1.21876e+06	1.36682e+06	1.45683e+06	1.27482e+06	1.32129e+06	1.50697e+06	1.17414e+06	1.05422e+06	944374	1.22485e+06	1.1627e+06	1.30803e+06	-	-
pmf0392	Persicogenin (5,3'-dihydroxy-7,4'-dimethoxyflavanone)	Flavanones	28590-40-1	317.1	167.04	C17H16O6	[M+H]+	449281	552506	611048	430196	394612	415090	609413	534139	589906	1.1022e+06	885252	1.00552e+06	709125	733843	756973	853995	951652	887236	585615	652567	647735	-	-
Smbp005175	Rivularin	Flavones	70028-59-0	345.09	330.07	C18H16O7	[M+H]+	1.49668e+06	1.49927e+06	1.98381e+06	1.68158e+06	1.42938e+06	1.48254e+06	2.29987e+06	2.16949e+06	2.32057e+06	4.17896e+06	3.63214e+06	3.87984e+06	2.04954e+06	2.0513e+06	2.24979e+06	2.38249e+06	2.30917e+06	2.19029e+06	1.95991e+06	2.03152e+06	1.80661e+06	-	-
Cmxp005429	Okanin	Chalcones	484-76-4	289.07	153.02	C15H12O6	[M+H]+	3.27843e+06	3.3802e+06	3.18134e+06	3.51351e+06	3.80917e+06	3.58503e+06	3.81047e+06	4.02054e+06	3.59429e+06	3.48673e+06	3.13212e+06	3.05807e+06	2.2432e+06	2.15887e+06	2.2728e+06	2.97512e+06	2.78899e+06	3.07818e+06	3.01753e+06	2.90725e+06	3.26338e+06	C08724	-
Zbdn007423	6,7-Dimethoxy-4-chromanone	Other Flavonoids	-	207.07	192.04	C11H12O4	[M-H]-	641580	623855	609146	928551	891227	850666	899222	1.05031e+06	915107	1.21996e+06	1.02886e+06	1.30292e+06	425140	423711	402526	634802	679102	632071	1.05601e+06	1.11917e+06	1.18976e+06	-	-
mws1073	Apigenin-6,8-di-C-glucoside (Vicenin-2)	Flavones	23666-13-9	595.17	457.13	C27H30O15	[M+H]+	1.32157e+07	1.25401e+07	1.32582e+07	1.20232e+07	1.21805e+07	1.37005e+07	1.42222e+07	1.50228e+07	1.53522e+07	1.48986e+07	1.46697e+07	1.47402e+07	1.12796e+07	1.16347e+07	1.3135e+07	1.20317e+07	1.22515e+07	1.21561e+07	1.21705e+07	1.12903e+07	1.27213e+07	C10195	-
pmp000179	Andrographidine F	Flavanones	113963-42-1	537.16	375.1	C25H28O13	[M+H]+	927353	939417	1.03172e+06	1.10774e+06	973660	936258	2.47177e+06	2.80164e+06	2.9005e+06	1.46373e+06	1.52064e+06	1.345e+06	909942	950250	991047	755130	1.03841e+06	923636	1.00454e+06	934736	892050	-	-
mws1066	Naringenin-7-O-Rutinoside(Narirutin)	Flavanones	14259-46-2	579.17	271.06	C27H32O14	[M-H]-	7.52433e+06	7.90932e+06	8.22842e+06	1.09715e+07	9.82569e+06	9.10514e+06	1.19893e+07	1.29672e+07	8.24916e+06	6.12647e+06	6.07869e+06	5.93776e+06	2.86217e+06	3.39765e+06	3.08688e+06	4.64723e+06	4.87925e+06	4.44605e+06	6.44053e+06	5.92857e+06	6.67772e+06	C09793	-
Layp007669	(2S)-5,7-dimethoxy-3',4'-methylenedioxyflavanone	Other Flavonoids	-	329.1	314.08	C18H16O6	[M+H]+	1.6123e+06	1.7333e+06	1.78259e+06	1.77295e+06	1.82847e+06	1.64587e+06	1.39141e+06	1.67854e+06	1.95802e+06	1.71491e+06	1.93421e+06	1.84979e+06	1.6258e+06	1.67204e+06	1.57527e+06	1.64132e+06	1.75628e+06	1.43775e+06	1.38461e+06	1.53804e+06	1.54255e+06	-	-
MWSHY0047	5,7,4'-Trimethoxyflavone	Flavones	5631-70-9	313.11	269.08	C18H16O5	[M+H]+	3.30707e+06	3.79856e+06	3.98195e+06	2.96167e+06	2.69917e+06	2.73075e+06	4.52926e+06	4.97406e+06	5.32541e+06	4.15737e+06	4.15521e+06	4.13197e+06	3.69129e+06	3.74965e+06	3.73706e+06	3.11688e+06	3.2098e+06	2.90916e+06	3.23413e+06	3.38207e+06	2.99693e+06	-	-
Lajp005489	5-hydroxy-6,7,3',4',5'-pentamethoxyflavone glucoside	Flavones	-	551.18	389.13	C26H30O13	[M+H]+	1.07672e+07	1.13153e+07	1.02366e+07	1.18681e+07	1.01619e+07	1.04241e+07	486481	513091	774003	251841	181234	180646	1.02641e+07	9.74958e+06	1.13865e+07	9.91953e+06	1.01809e+07	9.27346e+06	1.01512e+07	9.79775e+06	9.00738e+06	-	-
Wagp008723	Mikanin	Flavones	4324-53-2	345.1	312.06	C18H16O7	[M+H]+	869801	1.08868e+06	1.1135e+06	1.04255e+06	962845	841509	1.82445e+06	1.37919e+06	1.71579e+06	2.60387e+06	2.5052e+06	2.58476e+06	1.33321e+06	1.33931e+06	1.35131e+06	1.44583e+06	1.60308e+06	1.37462e+06	1.0834e+06	1.1719e+06	1.22263e+06	-	-
Jmgn004021	6-C-Glucosyl-2-Hydroxynaringenin	Flavanones	-	449.11	269.05	C21H22O11	[M-H]-	159662	135284	207463	159830	228072	171133	242216	216503	264007	278199	248100	258200	172946	189736	196993	264726	331410	243531	179359	187624	202176	-	-
Wagp009874	3',4'-Dihydroxy-5,6,7,8,5'-Pentamethoxyflavone	Flavones	-	405.12	375.07	C20H20O9	[M+H]+	2.18153e+07	2.43614e+07	2.57485e+07	1.21016e+07	1.30185e+07	1.22531e+07	3.34046e+06	2.43508e+06	3.1544e+06	5.66975e+06	5.64171e+06	5.06312e+06	2.61805e+07	2.99931e+07	2.86926e+07	2.24794e+07	2.33693e+07	2.25425e+07	2.00883e+07	2.1086e+07	2.2663e+07	-	-
Lajp006633	5,8-dihydroxy-6,7,3',4'-tetramethoxyflavone-8-O-β-D-glucoside	Flavones	-	537.16	375.11	C25H28O13	[M+H]+	1.41999e+07	1.42572e+07	1.43555e+07	1.52003e+07	1.37311e+07	1.38503e+07	1.15586e+06	893421	1.21124e+06	619209	765313	683775	2.21204e+07	2.10751e+07	2.32888e+07	1.5893e+07	1.56925e+07	1.44678e+07	1.53428e+07	1.62139e+07	1.73282e+07	-	-
Zbnp010162	Citrunobin	Chalcones	126026-23-1	353.14	203.03	C21H20O5	[M+H]+	25574.1	26255.4	24159.8	49228.4	54450.8	36266	56867.7	71991.6	49550.4	62455.7	57235.5	71732.5	15356.4	16540.7	14707.7	31643.4	22607.3	26048.6	71239.6	66124.2	74779.1	-	-
pmb3023	Eriodictyol-8-C-glucoside	Flavanones	1023271-51-3	449.11	287.06	C21H22O11	[M-H]-	228956	314921	273760	346907	464450	282604	747995	813954	872574	1.03919e+06	937504	1.01917e+06	814393	1.06291e+06	866624	1.05516e+06	1.18118e+06	914132	486469	441321	435190	-	-
Lajp006434	3',5'-dihydroxy-5,7,4'-trimethoxyflavone glucoside	Flavones	-	507.15	345.1	C24H26O12	[M+H]+	1.14126e+06	1.17738e+06	1.17945e+06	1.3316e+06	1.37226e+06	1.44705e+06	4.0824e+06	4.35445e+06	4.65003e+06	2.24243e+06	2.30755e+06	2.40523e+06	1.76689e+06	1.81682e+06	1.8789e+06	1.20925e+06	1.34085e+06	1.20088e+06	1.56109e+06	1.51407e+06	1.70277e+06	-	-
Lmsp008264	4'-Hydroxy-5,6,7-trimethoxyflavone	Flavones	6938-18-7	329.1	268.08	C18H16O6	[M+H]+	100906	88944.1	65526.8	85526.8	91511.5	90598.9	90005.9	119546	99886.3	89139.9	107823	115449	59527.1	52026.4	69100.9	66787.9	54080.7	64519.1	61842.3	63733.1	69564.1	C14986	-
mws0046	Naringenin-7-O-Neohesperidoside(Naringin)	Flavanones	10236-47-2	579.17	271.06	C27H32O14	[M-H]-	7.78108e+06	8.14904e+06	8.78328e+06	1.1598e+07	1.02805e+07	9.49524e+06	1.18692e+07	1.21262e+07	8.58689e+06	6.10821e+06	5.83343e+06	5.40967e+06	2.92842e+06	3.51946e+06	3.13039e+06	4.5811e+06	5.29143e+06	4.72723e+06	6.57736e+06	5.82728e+06	6.38721e+06	C09789	ko00941
Lmlp005236	Dihydrokaempferol-3-O-glucoside	Flavanonols	31049-08-8	451.12	289.08	C21H22O11	[M+H]+	1.17537e+07	1.17023e+07	1.6994e+07	1.24942e+07	1.22625e+07	8.78696e+06	1.44467e+07	1.36595e+07	1.57551e+07	1.23501e+07	1.01856e+07	1.52489e+07	9.67206e+06	9.84035e+06	1.02118e+07	8.46078e+06	8.74521e+06	7.71298e+06	1.15947e+07	1.02711e+07	1.12751e+07	-	-
pmp001076	Isosinensetin	Flavones	17290-70-9	373.13	343.08	C20H20O7	[M+H]+	1.33087e+07	1.42734e+07	1.43577e+07	1.32518e+07	1.25044e+07	1.22369e+07	1.58342e+07	1.58453e+07	1.66759e+07	1.46359e+07	1.43636e+07	1.39068e+07	1.30092e+07	1.08751e+07	1.23352e+07	1.1636e+07	1.09145e+07	1.15699e+07	1.3534e+07	1.23185e+07	1.20509e+07	-	-
Wagp006988	4'-Hydroxy-5,6,7,8-Tetramethoxyflavone	Flavones	36950-98-8	359.11	329.07	C19H18O7	[M+H]+	2.00818e+07	2.42594e+07	2.5162e+07	1.59544e+07	1.5067e+07	1.44376e+07	6.59241e+06	4.8685e+06	6.25012e+06	4.29732e+06	4.09191e+06	4.09339e+06	2.81035e+07	2.93177e+07	3.10893e+07	2.39732e+07	2.27794e+07	2.21436e+07	1.95038e+07	2.18934e+07	2.16586e+07	-	-
Lmmp002529	Gossypetin-3-O-rutinoside-8-O-rhamnoside	Flavonols	-	773.21	465.1	C33H40O21	[M+H]+	1.22499e+06	1.29314e+06	1.35872e+06	1.02431e+06	1.16079e+06	1.08916e+06	1.37436e+06	1.34724e+06	1.63897e+06	2.80388e+06	2.40729e+06	2.13647e+06	1.42618e+06	1.17128e+06	1.86803e+06	2.4223e+06	2.34083e+06	2.14179e+06	1.30188e+06	1.408e+06	1.47551e+06	-	-
pmp001080	Diosmetin-7-O-Neohesperidoside (Neodiosmin)	Flavones	38665-01-9	609.18	301.07	C28H32O15	[M+H]+	1.465e+07	1.24316e+07	16085505	9.70783e+06	1.1359e+07	1.21595e+07	1.21478e+07	1.29235e+07	1.51406e+07	1.82291e+07	2.01641e+07	1.96208e+07	2.31583e+07	1.92004e+07	2.09385e+07	1.12062e+07	1.13887e+07	1.23847e+07	1.42436e+07	1.58435e+07	1.60086e+07	-	-
MW0139483	Quercetin 3-(2-glucosylrhamnoside)	Flavones	143016-74-4	609.15	489.11	C27H30O16	[M-H]-	883492	942444	1.0765e+06	932594	864024	862856	1.05656e+06	988317	1.09282e+06	885240	812006	1.06072e+06	1.08985e+06	979163	1.24042e+06	417196	501156	501165	814690	724090	804978	-	-
Lahp004593	Flavoyadorinin A	Flavonols	-	493.13	331.08	C23H24O12	[M+H]+	5.0568e+07	4.33542e+07	4.25173e+07	4.74309e+07	3.92175e+07	4.48662e+07	1.94847e+06	2.00966e+06	2.65164e+06	1.60576e+06	1.61489e+06	1.86707e+06	3.46273e+07	3.99374e+07	4.01706e+07	3.1121e+07	3.02102e+07	2.68925e+07	3.84992e+07	3.50074e+07	3.96276e+07	-	-
Zmjp003031	Orientin-2''-O-galactoside	Flavones	-	611.16	449.11	C27H30O16	[M+H]+	3.2864e+06	3.23673e+06	3.07906e+06	1.94928e+06	2.85752e+06	2.88977e+06	3.87008e+06	2.10642e+06	4.33708e+06	4.08273e+06	5.27713e+06	5.74213e+06	3.82664e+06	3.89418e+06	4.69654e+06	2.92193e+06	2.09158e+06	4.4008e+06	3.18833e+06	3.60119e+06	3.52636e+06	-	-
Lmsp004137	3,4,2',4',6'-Pentahydroxychalcone	Chalcones	73692-51-0	289.07	163.04	C15H12O6	[M+H]+	6.53765e+06	6.74657e+06	7.30844e+06	8.7565e+06	9.10384e+06	7.07527e+06	7.7438e+06	8.04466e+06	6.67466e+06	4.00785e+06	5.37042e+06	4.76549e+06	3.11787e+06	2.9513e+06	2.95388e+06	4.44613e+06	4.61777e+06	4.42303e+06	6.1932e+06	5.48401e+06	6.08268e+06	C15525	ko00941,ko01100,ko01110
pmp001161	5-Hydroxyauranetin	Flavonols	50439-46-8	389.12	328.1	C20H20O8	[M+H]+	3.2049e+06	3.2541e+06	3.48972e+06	3.50847e+06	3.36678e+06	3.67032e+06	4.94037e+06	4.38151e+06	4.87043e+06	4.60984e+06	4.85953e+06	5.26754e+06	3.93071e+06	4.07562e+06	3.99879e+06	3.77399e+06	3.97524e+06	3.85739e+06	3.51894e+06	3.13586e+06	3.51222e+06	-	-
Lmgp004474	Genistein-7-O-galactoside-rhamnose	Isoflavones	-	579.17	271.06	C27H30O14	[M+H]+	1.03253e+07	1.09329e+07	1.31046e+07	1.05949e+07	1.03457e+07	1.11216e+07	1.59115e+07	1.65752e+07	1.75227e+07	9.55973e+06	8.36126e+06	1.08687e+07	5.78713e+06	5.0092e+06	5.01881e+06	8.17159e+06	6.40888e+06	6.90778e+06	7.66455e+06	7.96344e+06	8.68749e+06	-	-
Lmmp003817	Kaempferol-3-O-(6''-malonyl)glucoside	Flavonols	-	535.11	287.05	C24H22O14	[M+H]+	1.64176e+06	1.40828e+06	1.29396e+06	1.62283e+06	1.52528e+06	1.33094e+06	2.20636e+06	1.66973e+06	1.61015e+06	2.61116e+06	3.3415e+06	2.95833e+06	1.22019e+07	1.76198e+07	1.63363e+07	1.10419e+07	1.12963e+07	1.32203e+07	5.78909e+06	6.39402e+06	6.56e+06	-	-
pmb2991	Apigenin-7-O-glucoside-4'-O-rutinoside	Flavones	-	739.21	269.2	C33H40O19	[M-H]-	79884.8	98439.1	81530.4	160134	156575	125626	103332	108019	65894.7	62000.5	71515.5	80540.4	73628.6	48917	52005.8	93263	72090.9	53998.5	89428.1	79272.3	88650.3	-	-
pmb0608	Chrysoeriol-7-O-(6''-malonyl)glucoside	Flavones	-	549.12	301.07	C25H24O14	[M+H]+	1.05315e+07	1.01969e+07	8.43371e+06	6.92863e+06	7.20289e+06	5.29624e+06	1.084e+07	9.88706e+06	1.25988e+07	8.86056e+06	8.62678e+06	1.1336e+07	1.25197e+07	1.38037e+07	1.36473e+07	6.8078e+06	6.46005e+06	5.97284e+06	8.1747e+06	8.92426e+06	9.32221e+06	-	-
Hmcp001578	Isorhamnetin-3,7-O-diglucoside	Flavonols	6758-51-6	641.17	479.11	C28H32O17	[M+H]+	1.06949e+06	982208	1.19289e+06	958812	1.24953e+06	996190	935853	719801	846420	1.82451e+06	2.10648e+06	1.84339e+06	1.42868e+06	1.32825e+06	1.46137e+06	2.24523e+06	2.44197e+06	2.05745e+06	1.55277e+06	1.36085e+06	1.48536e+06	-	-
pmp001013	1,2,3,6,7-Pentamethoxyxanthone	Other Flavonoids	-	347.11	332.09	C18H18O7	[M+H]+	6.22459e+06	6.70649e+06	9.09641e+06	7.37811e+06	5.84564e+06	5.70261e+06	9.70742e+06	8.60658e+06	1.01267e+07	1.6723e+07	1.40321e+07	1.3159e+07	9.19636e+06	8.46995e+06	8.99428e+06	9.37114e+06	9.16721e+06	8.73122e+06	7.44885e+06	8.48122e+06	7.77614e+06	-	-
pmp001006	1,3,7-Trimethoxyxanthone	Other Flavonoids	3722-54-1	287.09	272.07	C16H14O5	[M+H]+	415153	397032	491785	471459	433777	496488	513021	531489	621283	641694	485434	616662	709693	726533	670065	775742	781291	700648	614148	577115	537067	-	-
Wagp007134	Natsudaidain 3-(6''-Malonyl)Glucoside	Flavones	-	667.19	419.13	C30H34O17	[M+H]+	1.99232e+07	1.6571e+07	1.8983e+07	1.57042e+07	1.50481e+07	1.72921e+07	1.9805e+07	2.02377e+07	2.16056e+07	1.80353e+07	1.48525e+07	1.44051e+07	1.35191e+07	1.18444e+07	1.07752e+07	1.13373e+07	1.23417e+07	1.22438e+07	1.30481e+07	1.49357e+07	1.41659e+07	-	-
Zmhp005139	Tamarixetin-3-O-(6''-malonyl)glucoside	Flavonols	-	565.12	317.07	C25H24O15	[M+H]+	1.83549e+06	2.33353e+06	1.68401e+06	1.95566e+06	1.41847e+06	1.73729e+06	2.29371e+06	1.71828e+06	1.93403e+06	2.2127e+06	2.41771e+06	2.23021e+06	5.07688e+06	8.3714e+06	4.85534e+06	3.59881e+06	4.85451e+06	2.77171e+06	3.1393e+06	2.98032e+06	3.40537e+06	-	-
Hmxp008844	Gardenin A	Flavones	21187-73-5	419.13	404.11	C21H22O9	[M+H]+	1.40475e+06	1.48037e+06	1.64955e+06	1.70066e+06	1.64416e+06	1.74321e+06	1.45477e+06	1.69211e+06	1.71927e+06	1.86286e+06	1.75785e+06	1.70483e+06	975006	1.00306e+06	947473	1.15242e+06	1.15386e+06	1.00271e+06	1.34488e+06	1.17429e+06	1.26308e+06	-	-
Hmlp005105	3,7-dihydroxy-4'-methoxyflavone	Flavones	-	285.08	270.05	C16H12O5	[M+H]+	233454	183808	276212	202713	194910	234959	355648	355478	309842	320023	230649	303516	152590	191420	209550	113054	182923	215245	253460	250153	223490	-	-
Wbjp004443	Peganetin	Flavones	109517-74-0	959.31	959.31	C42H54O25	[M+H]+	9.30551e+06	7.85917e+06	1.05473e+07	1.26128e+07	9.95347e+06	1.13285e+07	9.19189e+06	9.95939e+06	9.26869e+06	8.75444e+06	1.00075e+07	1.15487e+07	4.96917e+06	5.31177e+06	6.54615e+06	9.66835e+06	1.30006e+07	7.95324e+06	9.80904e+06	8.98222e+06	1.02915e+07	-	-
Zmap009745	Ayanin (3',5-Dihydroxy-3,4',7-Trimethoxyflavone)	Flavones	572-32-7	345.1	330.07	C18H16O7	[M+H]+	1.00525e+06	944977	862739	498560	494529	514828	1.05212e+06	913374	946012	3.46387e+06	3.2228e+06	2.55765e+06	5.14158e+06	7.21388e+06	4.34129e+06	1.86383e+06	1.87828e+06	1.71283e+06	1.85929e+06	2.1028e+06	2.09532e+06	C04444	ko00944,ko01110
Wagp006119	Araneosol 5-[6''-(3-Hydroxy-3-Methylglutaryl)Glucoside]	Flavones	-	681.2	375.11	C31H36O17	[M+H]+	4.9288e+06	5.68916e+06	6.90562e+06	5.62788e+06	4.42e+06	5.11636e+06	2.15104e+06	2.59204e+06	2.63989e+06	1.73902e+06	1.94959e+06	1.68321e+06	895932	887615	1.0396e+06	809927	693668	754180	2.67335e+06	2.33046e+06	2.5343e+06	-	-
Lmjp002461	Quercetin-3-O-neohesperidoside	Flavonols	29662-79-1	611.16	303.05	C27H30O16	[M+H]+	1.18731e+07	1.05742e+07	1.00203e+07	9.71481e+06	1.00667e+07	8.27147e+06	7.54707e+06	4.1917e+06	4.7671e+06	5.07955e+06	7.45479e+06	4.59785e+06	5.19172e+06	7.19549e+06	8.79681e+06	5.55318e+06	5.42234e+06	6.04689e+06	6.3748e+06	7.26899e+06	7.11011e+06	-	-
HJN087	Naringenin-4'-O-glucoside	Flavanones	-	433.12	271.06	C21H22O10	[M-H]-	5.74327e+06	5.14967e+06	4.16075e+06	5.75581e+06	6.54298e+06	7.3292e+06	6.37935e+06	6.63246e+06	5.29949e+06	4.9776e+06	4.65884e+06	4.06984e+06	3.75179e+06	3.42393e+06	3.64746e+06	3.40251e+06	4.13801e+06	3.45078e+06	5.08128e+06	5.25535e+06	5.79604e+06	-	-
Zmjp005293	Robinson-7-O-Neohesperidin	Flavonols	-	593.19	285.08	C28H32O14	[M+H]+	8.98797e+06	7.90226e+06	9.55276e+06	4.45847e+06	4.29701e+06	5.38293e+06	6.32294e+06	7.68685e+06	7.3837e+06	8.13633e+06	1.15263e+07	1.45247e+07	7.23928e+06	1.451e+07	1.34527e+07	7.0435e+06	8.81893e+06	8.914e+06	8.47188e+06	8.42614e+06	9.50978e+06	-	-
Lmnp002448	5,7,3',4'-Tetrahydroxy-6-methoxyflavone-8-C-[glucosyl-(1-2)]-glucoside	Flavones	-	641.17	479.11	C28H32O17	[M+H]+	1.21925e+06	1.04491e+06	1.09615e+06	1.18607e+06	1.18578e+06	1.22018e+06	1.27303e+06	1.14346e+06	1.0177e+06	2.41245e+06	2.16151e+06	2.18534e+06	1.82104e+06	1.78921e+06	1.74397e+06	2.45596e+06	2.16125e+06	2.37292e+06	1.37593e+06	1.57417e+06	1.5295e+06	-	-
pmb0592	Chrysoeriol-7-O-rutinoside-5-O-glucoside	Flavones	-	771.23	463.2	C34H42O20	[M+H]+	769555	1.4292e+06	1.18626e+06	764732	737655	1.17424e+06	979596	1.0628e+06	1.16465e+06	918152	1.02539e+06	999693	1.34628e+06	1.02285e+06	1.18035e+06	699878	606801	665020	750179	652477	694549	-	-
Lssp210056	Quercetin3-O-galactoside	Flavonols	-	465.1	303.05	C21H20O12	[M+H]+	1.96181e+07	2.03991e+07	2.03179e+07	1.69513e+07	2.07713e+07	2.23333e+07	2.43074e+07	2.8307e+07	2.40355e+07	2.26508e+07	2.19806e+07	2.01607e+07	1.22992e+07	8.36443e+06	1.05296e+07	1.14308e+07	1.23384e+07	1.38004e+07	1.27018e+07	1.3906e+07	1.46223e+07	-	-
pmp000579	Diosmetin-7-O-galactoside	Flavones	-	463.12	301.07	C22H22O11	[M+H]+	1.46861e+08	8.37459e+07	1.66625e+08	6.87978e+07	1.11473e+08	1.03149e+08	5.08357e+07	3.87777e+07	5.49729e+07	6.12884e+07	8.35287e+07	6.42449e+07	282291989	255810354	2.19184e+08	1.83307e+08	1.81005e+08	1.63273e+08	1.67016e+08	1.53494e+08	1.45169e+08	-	-
pmp000008	5-Hydroxy-6,7,3',4'-tetramethoxyflavone	Flavones	21763-80-4	359.11	344.09	C19H18O7	[M+H]+	1.1512e+06	1.18202e+06	1.11644e+06	1.36575e+06	1.3159e+06	1.30928e+06	1.47855e+06	1.28637e+06	1.40859e+06	1.79269e+06	1.86617e+06	2.12154e+06	1.19901e+06	1.23992e+06	1.40903e+06	1.41215e+06	1.31201e+06	1.22038e+06	1.15007e+06	1.20202e+06	1.32112e+06	-	-
Jmbp005389	Thymonin	Flavones	76844-67-2	361.09	331.05	C18H16O8	[M+H]+	2.67778e+06	3.30194e+06	3.36151e+06	1.98362e+06	1.92172e+06	1.99323e+06	3.98466e+06	3.35423e+06	3.80861e+06	7.04451e+06	5.98003e+06	5.75059e+06	5.24519e+06	5.13086e+06	5.59083e+06	6.44432e+06	6.17855e+06	5.76065e+06	3.38162e+06	3.77831e+06	3.88829e+06	-	-
Wbtn004512	1,8-dihydroxy-4,5-dimethoxy-3-{[(2s,3r,4s,5s,6r)-3,4,5-trihydroxy-6-(hydroxymethyl)oxan-2-yl]oxy}xanthen-9-one	Other Flavonoids	-	465.1	303.05	C21H22O12	[M-H]-	1.86439e+06	2.41928e+06	2.17251e+06	2.80302e+06	2.89145e+06	2.30317e+06	2.54579e+06	2.99593e+06	2.40053e+06	2.30656e+06	1.86959e+06	1.89476e+06	1.40512e+06	1.87651e+06	1.66941e+06	2.58552e+06	2.33952e+06	1.83497e+06	2.04455e+06	2.03818e+06	1.79557e+06	-	-
Wagp011022	6'-Hydroxy-2,4,2',3',4',5'-Hexamethoxychalcone	Chalcones	-	405.15	241.07	C21H24O8	[M+H]+	5.37383e+06	5.59173e+06	6.13443e+06	6.08089e+06	5.60041e+06	5.82289e+06	6.86354e+06	6.89429e+06	7.38411e+06	9.33991e+06	9.14299e+06	9.81476e+06	5.41658e+06	5.57665e+06	5.69879e+06	7.81364e+06	7.95778e+06	7.71763e+06	5.8642e+06	6.77531e+06	6.4464e+06	-	-
MWSslk237	Hispidulin-7-O-glucoside(Homoplantaginin)	Flavones	17680-84-1	463.13	301.09	C22H22O11	[M+H]+	1.59406e+08	8.3729e+07	1.51448e+08	7.04978e+07	1.41463e+08	9.13184e+07	2.39091e+06	2.17971e+06	2.57033e+06	3.00808e+06	3.4281e+06	3.47273e+06	2.83207e+08	2.57592e+08	2.32491e+08	1.70438e+08	1.90329e+08	1.79572e+08	1.52681e+08	1.70442e+08	1.49119e+08	C17762	-
MWSHY0135	Isorhamnetin-3-O-rutinoside (Narcissin)	Flavonols	604-80-8	625.18	317.08	C28H32O16	[M+H]+	1.88611e+07	1.9723e+07	2.06338e+07	1.8333e+07	2.01821e+07	2.01297e+07	2.07337e+07	1.95087e+07	2.6637e+07	2.00469e+07	1.78284e+07	1.52222e+07	1.92108e+07	1.59451e+07	1.83e+07	1.69592e+07	1.78634e+07	1.61542e+07	1.72746e+07	1.99144e+07	1.81515e+07	-	-
Lmnp002584	Hispidulin-8-C-(2''-O-glucosyl)glucoside	Flavones	-	625.18	463.13	C28H32O16	[M+H]+	4.80578e+06	4.98388e+06	4.21665e+06	3.57618e+06	3.05419e+06	3.52468e+06	4.35381e+06	3.77646e+06	4.70613e+06	3.70228e+06	3.58445e+06	4.52949e+06	5.08e+06	4.96827e+06	5.12678e+06	1.8194e+06	1.89937e+06	1.51766e+06	3.09389e+06	3.4877e+06	3.06873e+06	-	-
HJAP056	Dihydroxy-dimethoxyflavone-7-O-glucoside	Flavones	-	477.14	315.1	C23H24O11	[M+H]+	2.79011e+06	3.04297e+06	3.36881e+06	3.46014e+06	2.7787e+06	2.81979e+06	2.2483e+07	2.15275e+07	2.36481e+07	8.61118e+06	8.49598e+06	9.82035e+06	6.85545e+06	7.09199e+06	8.01311e+06	4.32787e+06	4.94169e+06	4.97228e+06	4.31534e+06	4.60588e+06	4.99402e+06	-	-
mws1002	Syringetin	Flavonols	4423-37-4	345.06	330.04	C17H14O8	[M-H]-	304713	331575	401387	249134	260488	243494	534011	304719	454813	677634	460888	482536	692293	925724	849436	644920	505958	570773	440805	489942	426542	C11620	ko00944,ko01110
Lmgp003803	5,7,4'-Trihydroxy-6,8-dimethoxyisoflavone-7-O-galactoside-rhamnose	Isoflavones	-	655.19	331.08	C29H34O17	[M+H]+	701396	403145	465609	425026	592938	351061	4.0355e+06	2.87482e+06	2.66731e+06	6.3944e+06	6.93716e+06	4.2587e+06	5.94473e+06	6.74458e+06	6.70009e+06	5.73923e+06	7.56593e+06	6.3509e+06	3.40237e+06	3.41191e+06	3.86403e+06	-	-
Wagp006380	Hydroxyauranetin 5-[6''-(3-Hydroxy-3-Methylglutaryl)Glucoside]	Flavones	-	695.22	389.12	C32H38O17	[M+H]+	9.26421e+06	1.19942e+07	1.34592e+07	1.10087e+07	8.01381e+06	1.01349e+07	5.64514e+06	5.96193e+06	7.02635e+06	5.40563e+06	5.1025e+06	5.55447e+06	4.18264e+06	3.63239e+06	3.94347e+06	2.77929e+06	2.29438e+06	2.68578e+06	6.9411e+06	5.96662e+06	6.4576e+06	-	-
pmb0613	Apigenin-6,8-di-C-glucoside-4'-O-glucoside	Flavones	-	757.22	577.2	C33H40O20	[M+H]+	117512	174106	190346	160605	214593	101905	164943	94023.3	155613	239225	232479	203538	391360	382147	408785	275615	298130	375749	283150	245156	254913	-	-
MWSHC2053	5-Demethoxynobiletin; 3',4',6,7,8-Pentamethoxyflavone	Flavones	42206-91-7	373.13	312.1	C20H20O7	[M+H]+	1.05708e+06	1.08732e+06	1.16311e+06	1.10728e+06	1.03095e+06	1.04554e+06	1.04397e+06	1.15466e+06	1.15416e+06	1.23167e+06	1.16162e+06	1.11832e+06	974330	1.01835e+06	1.03149e+06	1.01265e+06	1.03937e+06	1.02706e+06	924128	1.01798e+06	1.07496e+06	-	-
Lmyp003599	Kaempferol-3-O-(6''-galloyl)glucoside	Flavonols	56317-05-6	601.12	287.06	C28H24O15	[M+H]+	264247	541090	354510	330498	376321	363074	186701	249945	354070	341725	340449	347218	299666	266787	167878	280396	235713	266072	244422	250095	216220	-	-
Lmtn002796	Aromadendrin-7-O-glucoside	Flavanonols	28189-90-4	449.11	287.06	C21H22O11	[M-H]-	1.60074e+06	1.77085e+06	2.08288e+06	2.78911e+06	3.18693e+06	3.27396e+06	2.43684e+06	2.7155e+06	2.42234e+06	2.22897e+06	1.40457e+06	2.20139e+06	1.06093e+06	1.37938e+06	907168	1.05545e+06	965271	1.71337e+06	1.77507e+06	1.70056e+06	1.97047e+06	-	-
Lmgp005868	Chrysoeriol-7-O-(6''-feruloyl)glucoside	Flavones	-	639.17	301.07	C32H30O14	[M+H]+	326554	176939	165679	88069.5	95088	77675.1	227627	187475	308968	91012.7	84871.6	121588	239538	269312	224847	109911	86786.6	85175.1	132563	138395	153660	-	-
mws1313	Sinensetin (5,6,7,3',4'-pentamethoxyflavone)	Flavones	2306-27-6	373.13	312.1	C20H20O7	[M+H]+	2.27795e+07	2.44449e+07	2.50967e+07	2.5798e+07	2.385e+07	2.58401e+07	1.1243e+06	1.13391e+06	1.08238e+06	1.276e+06	1.11321e+06	1.1945e+06	2.21623e+07	2.32126e+07	2.14089e+07	2.51368e+07	2.30016e+07	2.24456e+07	2.48873e+07	2.13254e+07	2.32203e+07	C10186	-
Lmnp003080	Hispidulin-8-C-(2''-O-xylosyl)xyloside	Flavones	-	565.16	433.11	C26H28O14	[M+H]+	3.35689e+06	3.68925e+06	2.45976e+06	2.13738e+06	3.20689e+06	3.00333e+06	3.129e+06	3.08471e+06	3.32003e+06	3.73046e+06	3.53342e+06	5.13704e+06	6.27186e+06	6.76605e+06	6.81078e+06	3.21731e+06	2.80805e+06	3.20846e+06	3.69168e+06	3.16319e+06	3.42539e+06	-	-
Lmhp002800	2'-Hydoxy-5-methoxyGenistein-4',7-O-diglucoside	Isoflavones	-	641.17	317.07	C28H32O17	[M+H]+	185916	173083	265229	211832	219085	147422	556501	307008	494217	824295	827922	1.07944e+06	962722	854570	1.08171e+06	1.051e+06	962087	1.16744e+06	610750	524679	585660	-	-
Lmnp202682	5,7,4'-Trihydroxy-8-methoxyflavone-6-C-[Xylosyl-(1-2)]-glucoside	Flavones	-	595.17	463.13	C27H30O15	[M+H]+	1.03106e+07	1.16361e+07	9.52795e+06	7.72259e+06	8.99929e+06	7.10569e+06	9.89157e+06	7.27257e+06	1.09133e+07	9.65148e+06	7.59563e+06	1.30677e+07	1.26461e+07	1.15849e+07	1.42278e+07	3.96472e+06	3.6354e+06	3.51605e+06	7.6455e+06	8.56979e+06	7.41325e+06	-	-
pmp000120	Diosmetin-6-C-glucoside	Flavones	-	463.12	427.1	C22H22O11	[M+H]+	5.96657e+06	6.18648e+06	6.26136e+06	5.84315e+06	5.05326e+06	5.31454e+06	9.76962e+06	9.50596e+06	1.11102e+07	5.12013e+06	4.4617e+06	5.59733e+06	4.74435e+06	5.14937e+06	5.31847e+06	3.07669e+06	3.32203e+06	2.88877e+06	5.31123e+06	4.72363e+06	4.58807e+06	-	-
Hmgp001758	Patuletin-3-O-gentiobioside	Flavonols	-	657.17	333.06	C28H32O18	[M+H]+	422921	589994	653824	684093	535335	533356	358466	351961	439285	933652	746372	649613	353693	379615	289707	1.0334e+06	1.42968e+06	1.20664e+06	579231	548314	639872	-	-
Wagp004292	Gardenin B 5-[6''-(3-Hydroxy-3-Methylglutaryl)Glucoside]glucoside	Flavones	-	827.26	359.11	C37H46O21	[M+H]+	244151	250292	285462	306330	362003	341635	297573	334520	194863	604298	579453	579476	336503	314894	314037	397932	423222	551857	294753	342924	306891	-	-
Hmbp002730	Isoscutellarein	Flavones	41440-05-5	287.06	153.01	C15H10O6	[M+H]+	4.89873e+06	4.82201e+06	3.98877e+06	5.02997e+06	4.65636e+06	4.82377e+06	5.46413e+06	5.86748e+06	4.5185e+06	4.41205e+06	4.04325e+06	3.81876e+06	2.75574e+06	3.06533e+06	2.57993e+06	3.16153e+06	3.39663e+06	3.60238e+06	4.12183e+06	3.59282e+06	3.60654e+06	C10097	-
Wagp006173	4'-Hydroxy-5,6,7,8,3',5'-Hexamethoxyflavone O-Glucoside	Flavones	-	581.18	419.13	C27H32O14	[M+H]+	1.18634e+06	1.17629e+06	1.3907e+06	784077	848018	911824	3.81717e+06	3.31495e+06	3.4879e+06	1.32642e+06	1.24397e+06	1.38667e+06	992551	814767	1.06341e+06	392066	723680	586255	965015	1.11149e+06	976565	-	-
MWSslk182	5,6,7-Trimethoxyflavone	Flavones	973-67-1	313.11	283.07	C18H16O5	[M+H]+	280439	324505	348814	281892	284375	358753	345141	366155	344918	314193	295856	247732	323937	314612	329317	325763	305977	301193	250611	292826	264037	-	-
Lmjp004404	Quercetagetin-3-Methyl Ether	Flavonols	64190-88-1	333.06	318.04	C16H12O8	[M+H]+	5.34957e+06	7.51553e+06	7.33194e+06	6.92503e+06	7.02871e+06	6.34679e+06	3.92507e+06	4.64234e+06	4.77374e+06	4.66144e+06	5.24101e+06	4.75482e+06	4.17137e+06	4.00151e+06	3.15886e+06	3.28277e+06	3.84e+06	3.69875e+06	5.41904e+06	4.62941e+06	4.91342e+06	-	-
pmb0691	Isoorientin-7-O-(2''-rhamnosyl)glucoside	Flavones	-	757.22	431.4	C33H40O20	[M+H]+	1.92718e+06	2.03445e+06	1.98412e+06	1.73178e+06	1.59862e+06	1.67703e+06	1.93238e+06	1.39796e+06	2.67845e+06	1.43401e+06	1.15274e+06	1.97196e+06	2.46578e+06	1.53308e+06	2.65773e+06	837275	709100	669053	1.56708e+06	1.35953e+06	1.5708e+06	-	-
MW0132545	3,7,4'-Trihydroxyflavone	Flavones	2034-65-3	269.05	117.03	C15H10O5	[M-H]-	61405.6	58168.6	62177.2	64283.8	46425	41399.6	97727.7	98286	77158.6	87543.4	81112.6	74379.8	102485	103974	101573	74936.3	63879.4	74319.7	64185.7	67421.5	75034.4	C10037	-
pmp000413	Genistein-8-C-glucoside	Isoflavones	66026-80-0	433.11	283.06	C21H20O10	[M+H]+	755911	649028	738588	584765	533610	391025	940809	919125	915704	372764	526715	356169	467547	281780	270714	310375	163135	152616	376806	387297	437544	C10420	-
Hmcp003223	Limocitrin (5,7,4'-trihydroxy-8,3'-dimethoxyflavone)	Flavonols	489-33-8	347.07	332.05	C17H14O8	[M+H]+	4.40041e+06	5.35789e+06	6.59882e+06	3.91886e+06	5.74656e+06	3.40003e+06	6.05009e+06	3.86639e+06	5.13433e+06	2.73432e+07	2.26031e+07	2.11846e+07	1.1503e+07	1.40056e+07	1.23634e+07	1.22284e+07	1.37823e+07	1.27425e+07	8.946e+06	7.60408e+06	8.44853e+06	-	-
Lmgp004152	Diosmetin-8-C-(2''-O-arabinosyl)glucoside	Flavones	-	595.17	445.11	C27H30O15	[M+H]+	1.96368e+06	2.40679e+06	2.02359e+06	1.51916e+06	1.90604e+06	1.46933e+06	2.14113e+06	1.62268e+06	2.47441e+06	2.34093e+06	2.2384e+06	2.43363e+06	2.70147e+06	2.48197e+06	2.53757e+06	857987	900827	725430	1.68465e+06	1.92353e+06	1.66587e+06	-	-
Zmbp008419	6-prenylnaringenin	Flavanones	-	341.14	285.08	C20H20O5	[M+H]+	14858.6	37893.7	29333.3	41740	24119.1	14421.5	44528.6	34540	36322.4	35104.2	40764.9	51200.4	17508.5	41294.1	33542.1	25989	34115.3	28953.9	24251.2	25386.2	28376.3	-	-
pme1598	Hesperetin-5-O-glucoside	Flavanones	69651-80-5	463.12	301.07	C22H24O11	[M-H]-	2.87791e+06	1.55496e+06	2.88543e+06	2.60098e+06	2.26458e+06	4.51474e+06	1.519e+06	2.05493e+06	2.49119e+06	6.72956e+06	2.71592e+06	5.02498e+06	1.31132e+06	2.83496e+06	3.11444e+06	2.28276e+06	2.46413e+06	2.53693e+06	2.99863e+06	3.30799e+06	3.53508e+06	-	-
Hmgp004006	3,5,3'-Trihydroxy-7,4'-dimethoxyflavone (Ombuin)	Flavonols	529-40-8	331.08	316.05	C17H14O7	[M+H]+	726359	654198	645282	800653	739955	785440	859490	836646	845139	740298	769838	867656	427961	408437	450828	647689	596834	562774	680405	630296	576923	-	-
Hmgp003641	Chrysoeriol-6-C-rhamnoside-7-O-rhamnoside	Flavones	-	593.18	447.13	C28H32O14	[M+H]+	6.35104e+06	6.6769e+06	6.84751e+06	3.1858e+06	4.4396e+06	4.62607e+06	6.17922e+06	5.5794e+06	6.80328e+06	6.2138e+06	1.02384e+07	1.22026e+07	1.01343e+07	8.68005e+06	1.05825e+07	7.69647e+06	7.7127e+06	7.12257e+06	8.0706e+06	8.39419e+06	7.14648e+06	-	-
Wagp006908	Natsudaidain 3-Glucoside	Flavones	-	581.18	419.13	C27H32O14	[M+H]+	3.91984e+06	6.16783e+06	5.65958e+06	5.52838e+06	5.90718e+06	5.72975e+06	4.62908e+06	5.47515e+06	5.77593e+06	4.14877e+06	4.50205e+06	5.8e+06	2.3132e+06	2.03584e+06	2.67768e+06	2.33725e+06	2.54873e+06	2.42766e+06	5.27576e+06	5.88121e+06	5.0162e+06	-	-
pmb0676	Chrysoeriol-8-C-glucoside-7-O-(6''-feruloyl)glucoside	Flavones	-	801.22	207.1	C38H40O19	[M+H]+	1.162e+06	890960	784922	1.45623e+06	1.74394e+06	1.41174e+06	1.6717e+06	1.33948e+06	1.69044e+06	2.72395e+06	2.54672e+06	3.24936e+06	2.81257e+06	3.4658e+06	3.93395e+06	3.65991e+06	2.82431e+06	3.63886e+06	2.15215e+06	2.51748e+06	2.24313e+06	-	-
Wagp004378	Cirsilineol 5-[6''-(3-Hydroxy-3-Methylglutaryl)Glucoside]Glucoside	Flavones	-	813.24	345.1	C36H44O21	[M+H]+	6.42769e+06	9.40375e+06	6.90824e+06	5.42335e+06	5.91524e+06	5.57294e+06	1.25959e+07	1.07498e+07	1.14543e+07	1.64653e+07	1.3859e+07	1.77056e+07	1.3624e+07	1.63597e+07	1.29071e+07	8.23208e+06	1.0535e+07	8.68845e+06	8.8658e+06	1.04638e+07	9.66743e+06	-	-
mws0091	Quercetin-3-O-glucoside (Isoquercitrin)	Flavonols	482-35-9	463.09	300.03	C21H20O12	[M-H]-	671462	851789	668801	903703	939147	723723	714192	723347	852597	433219	405080	597816	1.012e+06	1.3119e+06	868198	1.30553e+06	1.42029e+06	1.30644e+06	880643	1.03909e+06	985495	C05623	ko00944,ko01100,ko01110
Wagp009231	6'-Hydroxy-3,4,2',3',4',5'-Hexamethoxychalcone	Chalcones	-	405.15	241.07	C21H24O8	[M+H]+	1.2803e+06	1.45012e+06	1.37866e+06	1.45754e+06	1.54326e+06	1.71919e+06	1.43888e+06	1.53771e+06	1.66585e+06	1.58991e+06	1.88869e+06	1.80133e+06	1.26208e+06	1.20645e+06	1.32245e+06	1.27843e+06	1.62176e+06	1.43054e+06	1.15064e+06	1.25261e+06	1.3601e+06	-	-
Zmxp002867	Chrysoeriol-5,7-di-O-glucoside	Flavones	-	625.17	301.07	C28H32O16	[M+H]+	2.66787e+06	2.75025e+06	2.36034e+06	1.70055e+06	2.28267e+06	1.71039e+06	8.31151e+06	7.50818e+06	1.10273e+07	9.01502e+06	8.99541e+06	1.16637e+07	2.5187e+06	2.62567e+06	2.61445e+06	983114	974191	836290	1.85888e+06	2.13189e+06	1.84084e+06	-	-
Smhp004476	Isovitexin-2''-O-xyloside	Flavones	-	565.15	433.11	C26H28O14	[M+H]+	2.15503e+07	2.54645e+07	1.55153e+07	1.76219e+07	2.11105e+07	1.7018e+07	2.11951e+07	1.99472e+07	1.87932e+07	1.93647e+07	1.84837e+07	2.13077e+07	2.22863e+07	2.85051e+07	2.89975e+07	1.8423e+07	2.30584e+07	2.22917e+07	1.91291e+07	1.75706e+07	2.07907e+07	-	-
mws0988	Rhamnetin; 3,5,3',4'-Tetrahydroxy-7-Methoxyflavone	Flavonols	90-19-7	315.05	165.04	C16H12O7	[M-H]-	93170.6	90532.4	98671.1	100305	104513	92277	104069	93169.1	98151.8	138269	117132	124725	90339.6	96571.1	66464.5	71670.5	75537.9	71306.4	92795.7	81179.1	95331.6	C10176	-
Lmzp003012	3-Hydroxy-4',5,7-Trimethoxyflavanone	Flavanonols	76792-94-4	331.12	313.11	C18H18O6	[M+H]+	167719	146886	147230	89954.5	141922	172013	9	9	9	203305	202961	170534	274655	313353	256603	172801	142095	141664	160824	180840	190021	-	-
Lahp002857	(-)-Epicatechin-(4β->8)-(-)-epigallocatechin	Flavanols	-	595.15	409.09	C30H26O13	[M+H]+	1.58817e+06	1.70782e+06	1.73887e+06	1.4656e+06	1.37043e+06	1.72023e+06	1.96438e+06	2.13952e+06	1.64915e+06	1.89911e+06	1.81219e+06	1.92008e+06	1.58393e+06	1.37125e+06	1.55606e+06	1.42644e+06	1.43214e+06	1.41741e+06	1.45823e+06	1.65474e+06	1.41414e+06	-	-
Wagp007665	3,3',4',5'-Tetrahydroxy-5,7-Dimethoxyflavone	Flavones	-	347.08	332.05	C17H14O8	[M+H]+	5.60853e+06	4.52175e+06	5.42286e+06	5.03471e+06	5.3408e+06	4.96878e+06	5.96104e+06	4.08791e+06	7.15815e+06	2.63559e+07	22901556	2.22026e+07	1.03977e+07	1.31395e+07	1.2381e+07	1.36894e+07	1.27881e+07	1.18824e+07	7.31328e+06	6.75006e+06	7.99916e+06	-	-
Xmyp005599	Kaempferol-3-O-galactoside-4'-O-glucoside	Flavonols	-	611.16	287.06	C27H30O16	[M+H]+	155891	198925	87389.2	120668	120706	184535	70095.3	73715.5	169931	250918	165115	187476	131483	346997	286881	127572	305504	180243	94647.9	108628	111289	-	-
Zmhp004034	Rhodiolgin	Flavonols	94696-39-6	465.1	303.05	C21H20O12	[M+H]+	2.26014e+07	2.93119e+07	2.01897e+07	2.48863e+07	2.7543e+07	3.0552e+07	2.46758e+07	2.32591e+07	2.25897e+07	2.23576e+07	1.94652e+07	2.25464e+07	7.58991e+06	1.35312e+07	1.35267e+07	1.76319e+07	1.8483e+07	1.98023e+07	1.49328e+07	1.71189e+07	17577872	-	-
Hmcp001589	Isorhamnetin-3-O-rutinoside-4'-O-glucoside	Flavonols	111393-97-6	787.23	317.06	C34H42O21	[M+H]+	4.40453e+06	2.51949e+06	3.60793e+06	2.73944e+06	2.44552e+06	3.6047e+06	6.38026e+06	3.36263e+06	4.01843e+06	6.01318e+06	5.21002e+06	7.89835e+06	4.62504e+06	3.0509e+06	3.6798e+06	5.14473e+06	4.69199e+06	3.95285e+06	3.85072e+06	3.65707e+06	3.25015e+06	-	-
Lmsp004670	Kaempferol-3-O-glucoside-7-O-rhamnoside	Flavonols	2392-95-2	595.17	287.06	C27H30O15	[M+H]+	5.52262e+06	9.85496e+06	6.39339e+06	5.913e+06	8.07028e+06	7.84028e+06	8.81761e+06	8.37683e+06	8.2718e+06	8.48429e+06	7.3354e+06	7.27143e+06	3.27051e+06	2.62248e+06	2.5609e+06	3.42281e+06	2.32405e+06	2.96075e+06	4.39546e+06	4.6548e+06	3.92281e+06	-	-
Wagp007226	Cirsimaritin 5-[6''-(3-Hydroxy-3-Methylglutaryl)Glucoside]	Flavones	-	621.18	315.09	C29H32O15	[M+H]+	2.45139e+06	2.4498e+06	2.48153e+06	1.20333e+06	1.09388e+06	1.33996e+06	1.59802e+06	1.66684e+06	1.83489e+06	546175	555528	710388	1.48016e+06	1.74856e+06	1.67181e+06	512143	221496	335874	1.45967e+06	1.50204e+06	1.27114e+06	-	-
mws0044	Taxifolin(Dihydroquercetin)	Flavanonols	480-18-2	303.05	125.02	C15H12O7	[M-H]-	262018	275814	282083	266396	298223	272949	256784	255550	284695	256749	209156	235491	235280	196622	205958	205740	176921	256335	270886	230369	238168	C01617	ko00941,ko01100,ko01110
Lmsp004045	Isorhamnetin-3-O-glucoside-7-O-rhamnoside	Flavonols	17331-71-4	625.18	317.07	C28H32O16	[M+H]+	4.45404e+06	4.65238e+06	4.64748e+06	3.35094e+06	2.81317e+06	3.73536e+06	774966	1.02487e+06	1.08381e+06	1.20544e+06	1.08684e+06	1.20147e+06	1.95847e+06	1.90159e+06	1.38139e+06	1.49768e+06	1.58262e+06	1.36532e+06	2.13148e+06	2.53157e+06	2.42146e+06	-	-
mws1175	Pinostrobin	Flavanones	480-37-5	271.1	167.03	C16H14O4	[M+H]+	44468.1	49760.5	41567.8	27724.8	37601	36277.5	50570.1	55887.7	68220.5	41214.7	45090.4	38650.8	60285.5	49358.7	51219	50591.7	46204.4	46077.4	43643.9	51972.5	49081.6	C16419	ko00941
Smhp007666	ageconyflavone C	Flavones	-	389.12	359.07	C20H20O8	[M+H]+	1.4558e+06	1.48101e+06	1.67305e+06	1.91583e+06	1.30132e+06	1.6182e+06	1.80864e+06	1.69056e+06	1.75491e+06	2.23145e+06	1.86411e+06	2.22379e+06	1.29838e+06	1.14632e+06	1.2801e+06	1.36081e+06	1.55187e+06	1.2291e+06	1.45307e+06	1.24841e+06	1.25712e+06	-	-
pmb2586	Gallocatechin-(4α→8)-catechin	Flavanols	-	593.13	285.6	C30H26O13	[M-H]-	1.53525e+07	1.57834e+07	1.66759e+07	1.38668e+07	1.20344e+07	1.07026e+07	1.78246e+07	1.50184e+07	1.89411e+07	1.44918e+07	1.40981e+07	1.71534e+07	1.4062e+07	1.2858e+07	1.51237e+07	1.15846e+07	1.02079e+07	9.84679e+06	1.22747e+07	1.31297e+07	1.45957e+07	-	-
mws1397	Epicatechin gallate	Flavanols	1257-08-5	441.08	169.02	C22H18O10	[M-H]-	81214.4	99618.7	92186.5	111377	147513	139625	130475	181697	142570	132051	89309.9	102447	52806.4	55812.9	79045.3	76010.8	87940.6	91542.1	101522	107443	120444	-	-
Zajp002650	Vitexin-7-O-glucoside	Flavones	-	595.16	577.16	C27H30O15	[M+H]+	2.00477e+06	1.8355e+06	2.09682e+06	1.97805e+06	2.16065e+06	2.33488e+06	2.34579e+06	2.34478e+06	2.20887e+06	2.29048e+06	2.19226e+06	2.39687e+06	1.75494e+06	1.80735e+06	2.0797e+06	1.84943e+06	2.00923e+06	1.90054e+06	2.00011e+06	1.95202e+06	1.69167e+06	-	-
pmn001702	Tetahydroxyflavone-7-O-glucuronide	Flavones	-	461.07	285.05	C21H18O12	[M-H]-	84706.8	92305.5	63105.4	151740	125289	91214.9	139822	66279.3	106863	30510.2	35545.6	69526.2	88858.3	108223	99071.7	27923.8	38813.5	34792.1	93521.9	80168.7	80903.3	-	-
Wagp004517	Retusin 7-O-Glucoside	Flavones	-	521.17	359.11	C25H28O12	[M+H]+	1.39658e+07	1.22529e+07	1.71123e+07	1.46609e+07	1.24247e+07	1.34474e+07	9.35796e+06	1.14983e+07	1.30374e+07	1.03371e+07	1.09918e+07	1.1599e+07	8.92849e+06	6.90849e+06	8.50071e+06	1.52471e+07	1.9106e+07	1.4259e+07	1.15695e+07	1.26332e+07	1.38136e+07	-	-
mws0914	3,5,7-Trihydroxyflavanone (Pinobanksin)	Flavanonols	548-82-3	271.06	151	C15H12O5	[M-H]-	690480	795560	720545	774148	768922	736716	906977	944318	679545	257380	281191	246501	459195	508803	487281	367887	421450	414058	539735	626255	636775	C09826	ko00941
Wagp006738	Gardenin 5-[6''-(3-Hydroxy-3-Methylglutaryl)Glucoside]glucoside	Flavones	-	887.28	419.13	C39H50O23	[M+H]+	2.42259e+06	2.66389e+06	3.41431e+06	2.78477e+06	3.56545e+06	2.75573e+06	2.86157e+06	5.60041e+06	3.56468e+06	3.98848e+06	6.40753e+06	5.82021e+06	3.85256e+06	3.69328e+06	4.37842e+06	5.63159e+06	5.27108e+06	5.86174e+06	3.23408e+06	3.68111e+06	3.85638e+06	-	-
pmb0677	Chrysoeriol-6-C-glucoside-4'-O-(6''-sinapoyl)glucoside	Flavones	-	831.23	207.1	C39H42O20	[M+H]+	816006	758857	836034	898637	925048	927309	1.21842e+06	905901	1.41388e+06	1.96234e+06	1.81286e+06	1.92519e+06	1.68045e+06	2.27265e+06	2.24323e+06	1.56552e+06	1.62713e+06	1.97259e+06	1.23941e+06	1.44512e+06	1.46167e+06	-	-
mws0355	Catechin gallate	Flavanols	130405-40-2	441.08	169.01	C22H18O10	[M-H]-	94781.8	86904.1	105249	146677	136402	119741	150789	135593	125341	116016	102375	107587	65595	71307.1	52741	67932.3	102509	105498	94982.6	92468.9	108937	-	-
pmp000238	Luteolin-6-C-arabinoside-7-O-glucoside	Flavones	-	581.15	383.07	C26H28O15	[M+H]+	2.43856e+07	1.87847e+07	2.15666e+07	1.76006e+07	1.36622e+07	1.15435e+07	2.07653e+07	1.24903e+07	2.45975e+07	1.67837e+07	1.49548e+07	1.46592e+07	1.96107e+07	2.44154e+07	2.17536e+07	4.63476e+06	5.06294e+06	4.05701e+06	1.47148e+07	1.67624e+07	1.75631e+07	-	-
Lazp002140	Chrysoeriol glucosyl xylosyl glucoside	Flavones	-	757.22	449.11	C33H40O20	[M+H]+	1.22561e+06	1.10508e+06	1.75185e+06	1.4068e+06	1.38264e+06	1.35886e+06	983265	1.06805e+06	1.20985e+06	2.54468e+06	2.66433e+06	2.43307e+06	1.44968e+06	1.80981e+06	1.53544e+06	2.87011e+06	3.68602e+06	3.6256e+06	1.44037e+06	1.72553e+06	1.56999e+06	-	-
Lmmp003487	Luteolin-7-O-glucuronide-(2→1)-glucuronide	Flavones	-	639.12	287.05	C27H26O18	[M+H]+	73120.1	75368.6	73979.3	129491	138292	179822	113998	111903	118076	148714	135549	106801	94964.9	75559.5	82933.8	61801.7	43010.1	50042.2	77948.4	81067	92789.3	-	-
Zmgp005070	Centaurein	Flavones	35595-03-0	523.14	361.09	C24H26O13	[M+H]+	8.46747e+06	9.31614e+06	9.9659e+06	1.24704e+07	1.30803e+07	1.27703e+07	1.58779e+06	1.51318e+06	1.43273e+06	626395	599320	585999	2.96156e+07	2.95817e+07	2.99746e+07	1.86475e+07	2.03163e+07	2.05411e+07	1.65052e+07	1.95484e+07	1.94414e+07	-	-
Hmln002199	Quercetin-3-O-(6''-O-acetyl)galactoside	Flavonols	-	505.1	300.03	C23H22O13	[M-H]-	389166	396569	311512	469778	508331	380868	351042	243524	344706	212194	193550	321796	2.31013e+06	2.64125e+06	1.62665e+06	2.05353e+06	2.01027e+06	2.00014e+06	1.06244e+06	1.18393e+06	1.28161e+06	-	-
Zmhp004269	Skullcapflavone II	Flavones	55084-08-7	375.11	360.08	C19H18O8	[M+H]+	3.92899e+06	4.50017e+06	4.31103e+06	2.99939e+06	3.30589e+06	3.11745e+06	8.77478e+06	6.55121e+06	7.69109e+06	1.08058e+07	9.0517e+06	9.27906e+06	6.00813e+06	6.33727e+06	6.57106e+06	6.0633e+06	7.10102e+06	6.45821e+06	4.52269e+06	5.428e+06	4.81853e+06	C10183	-
pmf0381	Vicenin-3	Flavones	59914-91-9	563.14	353.09	C26H28O14	[M-H]-	905561	1.16662e+06	859591	1.08161e+06	1.3066e+06	820314	1.18016e+06	1.241e+06	1.07092e+06	953277	915362	1.16773e+06	823329	889160	1.01324e+06	1.14798e+06	1.19747e+06	900839	974741	811116	866128	-	-
Layp005773	5,6,7,3',-Tetramethyl-4'-hydroxyflavone glucoside	Flavones	-	521.17	359.11	C25H28O12	[M+H]+	7.95942e+06	8.03786e+06	8.73335e+06	6.96609e+06	7.56348e+06	7.36139e+06	1.45964e+07	1.39157e+07	1.31259e+07	8.79039e+06	7.26575e+06	7.64611e+06	1.58499e+07	1.7837e+07	1.84897e+07	1.09216e+07	1.33797e+07	1.01236e+07	1.14333e+07	1.38127e+07	1.2854e+07	-	-
mws0058	Diosmetin (5,7,3'-Trihydroxy-4'-methoxyflavone)	Flavones	520-34-3	299.06	284.03	C16H12O6	[M-H]-	1.44663e+06	1.62535e+06	1.7279e+06	2.18758e+06	2.08936e+06	1.98076e+06	47149.4	38804.5	42260.1	72522	74397.9	62510	2.24051e+06	2.24292e+06	2.48727e+06	3.62184e+06	3.72114e+06	3.73702e+06	1.90339e+06	1.99512e+06	2.27626e+06	C10038	-
Wagp005882	Gardenin C 5-[6''-(3-Hydroxy-3-Methylglutaryl)Glucoside]glucoside	Flavones	-	873.27	405.12	C38H48O23	[M+H]+	2.97138e+06	2.80012e+06	3.27213e+06	3.42767e+06	2.88119e+06	2.27084e+06	3.37113e+06	3.6195e+06	3.59248e+06	4.94516e+06	7.14037e+06	7.07002e+06	4.96294e+06	5.84912e+06	4.99195e+06	4.37183e+06	4.25982e+06	4.36988e+06	4.29269e+06	4.36504e+06	3.65976e+06	-	-
Hmcp002399	Limocitrin-3-O-glucoside	Flavonols	-	509.13	347.07	C23H24O13	[M+H]+	2.64906e+07	3.08597e+07	3.02182e+07	2.69064e+07	3.1439e+07	3.0181e+07	4.4359e+07	4.572e+07	5.7426e+07	6.15785e+07	6.34941e+07	6.59266e+07	5.99116e+07	5.4228e+07	5.5237e+07	5.55364e+07	6.62285e+07	6.12329e+07	3.50714e+07	3.94191e+07	4.24319e+07	-	-
Wagp007289	Chrysosplenetin 5-[6''-(3-Hydroxy-3-Methylglutaryl)Glucoside]-3'-[6''-(3-Methylglutaconyl)Glucoside]	Flavones	-	969.29	375.11	C43H52O25	[M+H]+	3.9613e+06	3.78426e+06	3.49206e+06	4.20377e+06	4.09483e+06	4.62871e+06	7.70871e+06	6.40366e+06	8.04851e+06	8.56007e+06	6.92066e+06	7.1504e+06	8.1414e+06	8.09437e+06	9.50575e+06	5.07936e+06	5.87261e+06	5.44804e+06	4.61338e+06	5.1238e+06	5.58741e+06	-	-
Zmjp004875	5,6,3',4'-Tetrahydroxy-3,7-dimethoxyflavone	Flavones	-	347.07	315.06	C17H14O8	[M+H]+	1.91748e+07	1.90994e+07	2.16473e+07	1.64553e+07	1.70707e+07	1.95502e+07	1.60137e+07	1.70954e+07	1.65113e+07	2.9397e+07	2.79751e+07	2.50211e+07	1.18811e+07	1.74724e+07	1.62014e+07	1.722e+07	1.97393e+07	1.91097e+07	1.68016e+07	1.86024e+07	1.53804e+07	-	-
Wagp009079	3,5,6,7,8,4'-Hexamethoxyflavone	Flavones	34170-18-8	403.14	373.09	C21H22O8	[M+H]+	1.71766e+07	1.70416e+07	1.87168e+07	1.70505e+07	1.80295e+07	1.84459e+07	1.96753e+07	1.7949e+07	1.81541e+07	1.74099e+07	1.82082e+07	1.6777e+07	1.578e+07	1.66027e+07	1.62663e+07	1.652e+07	1.75772e+07	1.61748e+07	1.86873e+07	1.66963e+07	1.548e+07	-	-
Lmzp002365	Hesperetin-7-O-glucoside	Flavanones	31712-49-9	465.14	303.09	C22H24O11	[M+H]+	3.04086e+07	3.12286e+07	4.56391e+07	4.4272e+07	3.69311e+07	3.48953e+07	4.5353e+07	5.1617e+07	6.65303e+07	4.54947e+07	6.11518e+07	3.7316e+07	2.01912e+07	2.50194e+07	2.39943e+07	2.90499e+07	3.88182e+07	3.73938e+07	3.00717e+07	3.1628e+07	3.61098e+07	C16422	ko00941
Hmgp003163	3,3',5,7-Tetrahydroxy-4',6-Dimethoxyflavone; (Laciniatin)	Flavonols	74161-28-7	347.08	332.05	C17H14O8	[M+H]+	3.96737e+06	4.77798e+06	6.46104e+06	4.20049e+06	4.13635e+06	3.68731e+06	7.18535e+06	6.28118e+06	6.45019e+06	2.70954e+07	2.4933e+07	2.28723e+07	1.12854e+07	1.26575e+07	1.32467e+07	1.46249e+07	1.63848e+07	1.23259e+07	6.79317e+06	8.18844e+06	7.90751e+06	-	-
Lmcn005735	Methylhesperidin	Flavanones	11013-97-1	623.2	315.08	C29H36O15	[M-H]-	7.00747e+06	6.72344e+06	6.57068e+06	8.32634e+06	7.43286e+06	6.59652e+06	9.48013e+06	9.22555e+06	9.42161e+06	6.87167e+06	7.09472e+06	7.15129e+06	4.83389e+06	5.04657e+06	5.23622e+06	6.59533e+06	7.59434e+06	7.52737e+06	6.11325e+06	7.04674e+06	7.41749e+06	C17393	-
Cmxn004016	Dihydromarein	Chalcones	-	451.13	289.08	C21H24O11	[M-H]-	161411	163217	183036	156013	194486	136609	195093	172340	168168	246815	181725	199733	174108	161026	142594	179910	196383	210392	162956	146722	178636	-	-
Hmhp005228	Norwogonin	Flavones	4443-09-8	271.05	123.01	C15H10O5	[M+H]+	323114	286478	294796	309531	316837	306828	201645	197623	235069	245006	206672	228828	31724.5	38404.6	26086.9	32090.4	39021.5	27517.7	246585	230311	202525	C10113	-
mws0049	Gallocatechin	Flavanols	970-73-0	307.08	139.04	C15H14O7	[M+H]+	57564.4	35245.4	63417.4	66463.1	55390.9	58529	190387	137436	150409	54169.7	42641.7	41176.6	30989.4	39418.3	33051.7	87817.7	92114.8	72357.9	31628.5	37097.5	38195.7	C12127	ko00941,ko01110
MWSHY0165	Isosakuranetin-7-O-glucoside (Isosakuranin)	Flavonols	491-69-0	449.14	287.1	C22H24O10	[M+H]+	473741	617196	415732	440053	557283	454278	586140	644401	618199	351950	494998	445870	203918	432098	331253	307824	294656	525937	461984	430861	379119	-	-
Wagp006265	3,6,7,2',4'-Pentamethylquercetagetin 3'-O-Beta-D-Glucoside	Flavones	-	567.17	405.12	C26H30O14	[M+H]+	6.92579e+06	8.00937e+06	7.57626e+06	7.89713e+06	7.41694e+06	7.95616e+06	2.44744e+07	2.74971e+07	2.57434e+07	9.52964e+06	9.19078e+06	1.04254e+07	5.84905e+06	6.05669e+06	6.6965e+06	4.29735e+06	5.33918e+06	3.72152e+06	7.76856e+06	7.97537e+06	9.29218e+06	-	-
Lagp003233	3'-Hydroxy-4'-O-β-D-glucosylpuerarin	Isoflavones	-	595.17	433.11	C27H30O15	[M+H]+	2.1003e+06	1.75942e+06	2.40928e+06	1.8211e+06	2.48581e+06	1.94721e+06	2.43548e+06	1.97604e+06	1.79139e+06	2.35096e+06	2.40192e+06	3.15345e+06	2.50374e+06	2.73171e+06	3.12775e+06	2.407e+06	3.28742e+06	3.36782e+06	2.60055e+06	2.34637e+06	2.86232e+06	-	-
Wagp007236	7-Hydroxy-3',4',5,6-tetramethoxyflavone	Flavones	40983-99-1	359.11	344.09	C19H18O7	[M+H]+	222442	320378	329249	385302	333227	364805	351033	329592	418664	460076	527162	573332	201062	200109	200964	242894	311038	315119	256359	299702	310424	-	-
Wagp005210	Gardenin B 5-glucoside	Flavones	-	521.16	359.11	C25H28O12	[M+H]+	1.03149e+06	877386	1.00332e+06	788413	686921	773128	1.31922e+06	1.3125e+06	1.89092e+06	1.09379e+06	915066	1.21757e+06	602431	571673	573790	557906	594859	614331	735480	847446	703026	-	-
Lmzn001894	Kaempferol-3-O-glucuronide	Flavonols	22688-78-4	461.07	285.04	C21H18O12	[M-H]-	97437.7	122405	77060.1	111927	137551	97840.7	101721	95755.7	135575	34685.3	61672.6	85121	104862	87863.3	130507	47840	40011.3	31184.9	92593.2	85109.8	75801.5	-	-
pmp001204	Apigenin-7,4'-dimethyl ether	Flavones	5128-44-9	299.09	284.07	C17H14O5	[M+H]+	40354.3	49852.6	59328.7	26647.4	28643.3	25579.5	40742.4	40711.9	60115.1	98950	107220	92746.8	126344	112994	121106	101730	103757	91001.5	67452.1	61371.4	74884.8	C10019	-
Lmyn006227	Galangin (3,5,7-Trihydroxyflavone)	Flavones	548-83-4	269.05	151	C15H10O5	[M-H]-	50151.8	40648.1	38853.1	39244.9	38385.4	39924.3	76360	85908	75091.3	81597.2	80121.8	70333	105390	66935.4	112140	72782.7	65202.2	62635.8	63330.3	71563.6	58859	C10044	ko00941
pme0368	Apigenin-7-O-rutinoside (Isorhoifolin)	Flavones	552-57-8	579.17	271.04	C27H30O14	[M+H]+	1.00722e+07	1.22561e+07	1.0931e+07	1.04212e+07	1.11891e+07	8.51292e+06	1.76135e+07	1.45031e+07	1.60728e+07	1.02962e+07	9.14499e+06	1.29448e+07	4.71977e+06	6.88718e+06	6.00257e+06	5.90245e+06	8.66838e+06	5.43025e+06	8.20994e+06	1.00115e+07	9.44742e+06	-	-
Wagp009729	5,7-Dihydroxy-3,6,8,3',4'-Pentamethoxyflavone	Flavones	-	405.12	375.07	C20H20O9	[M+H]+	270868	286513	351452	147757	156301	132920	3.43107e+06	2.51189e+06	3.13473e+06	5.92516e+06	5.12584e+06	4.85349e+06	302536	305862	337030	292622	279165	233659	289129	238677	252349	-	-
Hmgp002121	Hispidulin-7-O-(6''-O-p-Coumaroyl)Glucoside	Flavones	-	609.18	463.08	C31H28O13	[M+H]+	3.86132e+07	3.24241e+07	4.73965e+07	2.67586e+07	2.69867e+07	2.65393e+07	3.7478e+08	374673271	4.12749e+08	5.17602e+08	5.40186e+08	5.47688e+08	6.1829e+07	5.62003e+07	4.84548e+07	2.58898e+07	3.32218e+07	2.72634e+07	3.68355e+07	3.48226e+07	4.22003e+07	-	-
Smhp003736	carlinoside	Flavones	59952-97-5	581.14	413.08	C26H28O15	[M+H]+	1.60131e+07	1.48461e+07	1.97552e+07	9.93377e+06	1.21052e+07	8.1272e+06	1.43665e+07	1.14867e+07	1.75702e+07	1.12031e+07	1.00425e+07	1.5746e+07	1.97649e+07	1.39575e+07	2.06613e+07	3.38461e+06	2.71304e+06	2.96686e+06	1.08857e+07	1.19394e+07	9.75159e+06	C10026	-
pmp000172	5,2'-Dihydroxy-7,8-dimethoxyflavone glycoside	Flavones	-	477.14	315.08	C23H24O11	[M+H]+	1.26117e+06	1.10112e+06	1.43514e+06	1.34007e+06	1.27289e+06	1.24036e+06	7.81017e+06	7.88137e+06	8.18906e+06	3.6602e+06	3.98391e+06	4.25038e+06	2.67107e+06	2.55976e+06	2.9009e+06	2.00571e+06	2.06965e+06	2.13944e+06	2.08868e+06	1.70924e+06	1.96921e+06	-	-
Lmnp002494	5,7,3',4'-Tetrahydroxy-6-methoxyflavone-8-C-[Xylosyl-(1-2)]-glucoside	Flavones	-	611.16	479.12	C27H30O16	[M+H]+	393945	464398	345332	228526	293809	271182	352481	355092	430603	534465	272207	416338	1.41021e+06	1.14167e+06	1.30604e+06	491144	495913	328498	243936	282043	232597	-	-
Wagp005373	Prudomestin 5-[6''-(3-Hydroxy-3-Methylglutaryl)Glucoside]glucoside	Flavones	-	799.23	331.08	C35H42O21	[M+H]+	4.56085e+06	6.47691e+06	4.73046e+06	4.76902e+06	4.19645e+06	4.81488e+06	6.5185e+06	4.74218e+06	6.92943e+06	1.36655e+07	1.31968e+07	1.2277e+07	9.55563e+06	1.0957e+07	1.08953e+07	6.63388e+06	9.08191e+06	6.65238e+06	5.25019e+06	5.7143e+06	6.43613e+06	-	-
Hmlp007296	2,4-dihydroxy-4'-methoxychalcone	Chalcones	-	271.1	151.04	C16H14O4	[M+H]+	112451	114845	68496.7	55619.4	38363.5	45515.6	53161.1	50225.1	72705.3	21992.4	131663	123278	9	9	9	9	9	9	42743.9	45987.6	52290.2	-	-
pmb0665	Orientin-7-O-glucoside	Flavones	-	611.16	465.1	C27H30O16	[M+H]+	6.61615e+06	6.24548e+06	5.30247e+06	4.63608e+06	5.68766e+06	4.86098e+06	5.92087e+06	6.62819e+06	4.87549e+06	3.70918e+06	4.21756e+06	1.825e+06	3.52164e+06	4.61609e+06	5.02308e+06	2.92685e+06	3.31931e+06	2.53745e+06	3.87681e+06	4.45674e+06	4.76854e+06	-	-
MWSHY0138	Bavachinin	Flavanones	19879-30-2	339.16	219.1	C21H22O4	[M+H]+	73065.2	30414.7	27537.3	141610	9494.24	23924.9	195903	109593	47871.4	28822.4	42549	49822.6	23731.7	68559.4	32071.4	1418.77	29027.6	14984.1	40940.3	42049.6	34501.9	-	-
Wagp006995	Natsudaidain 3-[6''-(3-Hydroxy-3-Methylglutaryl)Glucoside]	Flavones	-	725.23	419.14	C33H40O18	[M+H]+	6.49747e+06	6.68376e+06	7.65303e+06	5.26264e+06	6.07473e+06	6.53624e+06	9.89201e+06	1.19095e+07	1.22611e+07	5.82479e+06	6.84514e+06	6.93376e+06	1.4206e+06	1.13176e+06	1.10228e+06	1.06777e+06	818622	916183	3.47844e+06	4.04114e+06	4.27576e+06	-	-
pmb0626	Apigenin-6-C-glucoside-7-O-Sophoroside	Flavones	-	757.22	433.4	C33H40O20	[M+H]+	417935	404409	430801	349164	444597	378454	335417	445167	531031	716913	807039	768274	683584	945038	870544	1.09535e+06	1.13756e+06	1.04777e+06	668874	808188	688688	-	-
Lmzn002255	Naringenin-7-O-Rutinoside-5-O-glucoside	Flavanones	-	741.23	709.27	C33H42O19	[M-H]-	68136.2	69958.9	72225.5	76428.9	82739.7	62849.7	71188	69126.2	107094	151637	313570	288108	94402.9	86531.6	146197	82199.8	66038.2	92881.1	293723	362139	337173	-	-
pmn001477	4-C-Glucose-1,3,6-trihydroxy-7-methoxyxanthone	Other Flavonoids	-	435.09	345	C20H20O11	[M-H]-	162778	170291	183506	310923	273219	290595	478606	539136	460874	159508	98996.2	103326	47991.1	52537.6	39369.9	76848	81792.4	62213.7	154183	125147	137225	-	-
Lmgp004217	Diosmetin-8-C-(2''-O-rhamnosyl)glucoside	Flavones	98891-92-0	609.18	445.11	C28H32O15	[M+H]+	5.86352e+06	7.65608e+06	6.22227e+06	4.83261e+06	5.90716e+06	5.1045e+06	8.63069e+06	7.72406e+06	9.08402e+06	6.25925e+06	5.79875e+06	7.41435e+06	5.45847e+06	5.80749e+06	6.04042e+06	2.54776e+06	2.84036e+06	2.78668e+06	4.99367e+06	5.52943e+06	4.47724e+06	-	-
mws2186	Avicularin(Quercetin-3-O-α-L-arabinofuranoside)	Flavonols	572-30-5	435.09	303.05	C20H18O11	[M+H]+	81331.8	104059	107002	43300	22260.5	82467.9	62039.8	155131	134720	190601	63658.4	107045	69402.8	90252	53319.4	108101	114557	104827	114069	92253.4	104619	-	-
Wagp005905	Flindulatin 5-[6''-(3-Hydroxy-3-Methylglutaryl)Glucoside]	Flavones	-	665.21	359.11	C31H36O16	[M+H]+	9.34717e+06	1.27568e+07	1.01753e+07	7.43343e+06	8.76899e+06	9.53653e+06	6.09326e+06	7.45544e+06	7.42709e+06	7.05915e+06	5.59569e+06	5.96723e+06	4.86679e+06	3.32762e+06	3.0845e+06	2.23564e+06	2.37045e+06	1.92317e+06	5.63727e+06	4.58374e+06	4.92521e+06	-	-
Zmpp002571	Robinetin	Flavonols	490-31-3	303.05	257.05	C15H10O7	[M+H]+	3.84979e+06	3.91384e+06	3.88128e+06	3.80758e+06	4.17722e+06	4.65267e+06	4.62318e+06	4.25577e+06	4.98955e+06	4.20254e+06	3.89721e+06	3.88624e+06	4.09512e+06	3.31912e+06	3.35327e+06	3.75461e+06	4.35668e+06	3.76622e+06	3.18981e+06	3.50746e+06	3.9425e+06	C10177	-
HJN086	Eriodictyol-3'-O-glucoside	Flavanones	-	449.11	287.06	C21H22O11	[M-H]-	1.88808e+06	2.02099e+06	1.98224e+06	3.1976e+06	2.84692e+06	2.74087e+06	4.6701e+06	4.79725e+06	3.7151e+06	1.64495e+06	1.41308e+06	1.68155e+06	1.05662e+06	1.08091e+06	1.00287e+06	1.51625e+06	1.55404e+06	1.57413e+06	1.70977e+06	2.11433e+06	1.87345e+06	-	-
Wagp006295	Demethylnobiletin 5-[6''-(3-Hydroxy-3-Methylglutaryl)Glucoside]Glucoside	Flavones	-	857.27	389.12	C38H48O22	[M+H]+	789010	1.0838e+06	1.08838e+06	798734	949663	1.33789e+06	1.77106e+06	1.32054e+06	808488	2.57109e+06	2.84411e+06	3.06707e+06	2.06722e+06	1.62488e+06	2.14842e+06	2.02258e+06	2.67778e+06	2.48365e+06	1.4245e+06	1.37913e+06	1.15803e+06	-	-
Hmcp001628	Limocitrin-3,7-di-O-glucoside	Flavonols	-	671.18	347.07	C29H34O18	[M+H]+	1.48007e+06	1.02915e+06	2.15404e+06	1.1198e+06	2.2415e+06	1.43468e+06	671933	565678	517647	1.41906e+06	2.43193e+06	1.22311e+06	5.30769e+06	1.66205e+06	3.09387e+06	8.64566e+06	6.84795e+06	7.05254e+06	3.86653e+06	3.11269e+06	3.58882e+06	-	-
Hmgp002036	Nepetin-7-O-glucoside(Nepitrin)	Flavones	569-90-4	479.12	317.06	C22H22O12	[M+H]+	2.08012e+06	1.71656e+06	1.94916e+06	2.02056e+06	1.79012e+06	2.17376e+06	1.92507e+06	1.9342e+06	1.67239e+06	1.48888e+06	1.40026e+06	1.42393e+06	1.06639e+06	1.07975e+06	1.13916e+06	1.23718e+06	1.39454e+06	1.37923e+06	1.65396e+06	1.88426e+06	1.52161e+06	-	-
Hmmp003156	Isovitexin-7-O-glucoside(Saponarin)	Flavones	20310-89-8	595.16	313.07	C27H30O15	[M+H]+	748314	823270	1.04869e+06	833327	749474	895296	1.06086e+06	889966	993531	1.09086e+06	1.0122e+06	1.19555e+06	1.42489e+06	1.05621e+06	992258	2.12868e+06	1.92263e+06	1.87272e+06	1.08336e+06	1.09849e+06	897746	C08064	-
MWSHY0127	Irisflorentin	Isoflavones	41743-73-1	387.11	357.07	C20H18O8	[M+H]+	401994	481276	499056	450997	426237	433418	452789	438789	530725	425791	473320	447179	457277	364874	400231	467274	408815	407647	408514	431728	346957	C17958	-
Lmmp007480	2,4,4'-trihydroxychalcone	Chalcones	-	257.08	137.02	C15H12O4	[M+H]+	37076.4	32825.5	17405.5	42735.9	48614.3	29663.1	18090.4	30713.6	18572.7	39742.1	24536.6	27418.7	9	9	9	9	9	9	28200.4	28126	23084.8	-	-
Wagp004984	Limocitrol 3-Glucoside	Flavones	-	539.14	377.09	C24H26O14	[M+H]+	6.00579e+06	5.68567e+06	5.57279e+06	5.22494e+06	7.10801e+06	4.80191e+06	5.14568e+06	3.31183e+06	4.19565e+06	5.4666e+06	5.11276e+06	5.29609e+06	3.01495e+06	4.12981e+06	4.70507e+06	7.84612e+06	9.92208e+06	1.057e+07	6.12841e+06	6.85902e+06	7.65514e+06	-	-
MWSslk141	Hesperidin methylchalcone	Chalcones	24292-52-2	625.22	317.1	C29H36O15	[M+H]+	2.22567e+06	3.164e+06	3.43092e+06	2.32945e+06	2.7529e+06	2.87266e+06	6.45397e+06	3.0199e+06	3.87265e+06	3.27285e+06	2.73879e+06	2.90354e+06	2.01657e+06	2.02344e+06	2.49491e+06	1.73854e+06	1.64862e+06	1.46987e+06	2.25235e+06	1.80906e+06	2.14087e+06	-	-
Lmhp206353	Tricin-4'-O-glucoside	Flavones	-	493.13	331.08	C23H24O12	[M+H]+	9.82778e+06	1.31921e+07	9.4793e+06	8.52423e+06	1.33019e+07	1.25082e+07	3.15675e+07	3.05354e+07	2.689e+07	3.2189e+07	3.88167e+07	3.48739e+07	1.36352e+07	8.68305e+06	7.86112e+06	7.93585e+06	9.14286e+06	8.34245e+06	8.76924e+06	8.85689e+06	7.21229e+06	-	-
pmp000878	Swertisin	Flavones	6991-10-2	447.13	411.11	C22H22O10	[M+H]+	1.00073e+07	9.39309e+06	1.04917e+07	9.89472e+06	8.47818e+06	1.06775e+07	1.1119e+07	1.1935e+07	1.17691e+07	1.2212e+07	1.01158e+07	9.71515e+06	5.33057e+06	8.91103e+06	7.84498e+06	9.58777e+06	9.15797e+06	9.32828e+06	8.23865e+06	8.06416e+06	9.84839e+06	C17835	-
pmp000411	Genistein-8-C-apiosyl(1→6)glucoside	Isoflavones	-	565.16	433.1	C26H28O14	[M+H]+	2.08701e+07	2.66299e+07	1.41652e+07	1.38931e+07	2.01175e+07	1.54555e+07	1.95872e+07	1.3874e+07	1.80987e+07	2.23185e+07	2.21964e+07	2.43458e+07	2.57514e+07	3.0742e+07	2.59637e+07	2.00645e+07	2.3816e+07	2.41003e+07	2.27566e+07	1.93366e+07	1.84414e+07	-	-
MWSHY0064	Isorhamnetin-3-O-neohesperidoside	Flavonols	55033-90-4	625.17	317.07	C28H32O16	[M+H]+	1.81926e+07	1.89334e+07	2.29154e+07	1.95129e+07	2.08963e+07	1.97214e+07	1.97359e+07	1.92278e+07	2.66764e+07	1.77373e+07	1.78353e+07	1.48781e+07	1.83387e+07	1.56807e+07	1.68558e+07	1.68646e+07	1.62569e+07	1.39246e+07	1.53839e+07	1.92309e+07	1.84621e+07	-	-
mws0089	Kaempferol-7-O-glucoside	Flavonols	16290-07-6	447.09	285.04	C21H20O11	[M-H]-	633171	639048	564537	466758	310180	219376	519878	344174	709140	266044	248698	286008	192418	214680	213040	72463.8	64906.1	75708.1	300024	345582	274746	-	-
MWSslk146	4'-O-Glucosylvitexin	Flavones	38950-94-6	595.17	433.12	C27H30O15	[M+H]+	3.96297e+06	4.0322e+06	2.93542e+06	2.53725e+06	3.32868e+06	2.87097e+06	4.11843e+06	4.14195e+06	4.27777e+06	4.48603e+06	3.60791e+06	5.00409e+06	5.456e+06	5.21086e+06	4.83707e+06	3.69567e+06	3.95285e+06	3.32052e+06	3.18722e+06	3.95782e+06	3.33545e+06	-	-
Zapn011717	6,8-Diprenylnaringenin; Lonchocarpol A	Flavanones	68236-11-3	407.19	287.13	C25H28O5	[M-H]-	25047.4	12835.3	6295.06	79534.7	7304.14	11438.5	188618	52704.8	24034.2	56472.8	27828.5	22776.9	8541.42	16829.3	19856.4	9	9	9	15728.8	16569.5	19582	C09724	-
mws0856	Quercetin-4'-O-glucoside (Spiraeoside)	Flavonols	20229-56-5	463.09	301.04	C21H20O12	[M-H]-	3.84768e+06	1.8397e+06	1.73482e+06	2.56445e+06	1.90919e+06	2.71058e+06	1.88e+06	1.40431e+06	2.36054e+06	2.87581e+06	2.71086e+06	4.44308e+06	1.88346e+06	1.44086e+06	1.87205e+06	1.98042e+06	2.15023e+06	2.81008e+06	1.70298e+06	2.08759e+06	1.72591e+06	-	-
Lssp210422	Genistein	Isoflavones	446-72-0	271.06	153.02	C15H10O5	[M+H]+	287007	337211	321092	219505	167614	189331	460213	407129	463098	273300	258723	278800	299690	285542	304742	168390	145626	163714	209111	249992	263404	C06563	ko00943,ko01100,ko01110
Lmjp005871	Penduletin (5,4'-Dihydroxy-3,6,7-trimethoxyflavone)	Flavones	569-80-2	345.1	312.06	C18H16O7	[M+H]+	195337	201109	168284	188614	157095	163439	181556	197822	219176	211803	195345	187161	175007	145487	181459	194952	170122	154052	173582	156473	197621	-	-
Lmlp002990	Isosaponarin(Isovitexin-4'-O-glucoside)	Flavones	19416-87-6	595.17	313.07	C27H30O15	[M+H]+	3.36705e+06	3.81939e+06	2.41966e+06	2.44937e+06	3.06096e+06	2.28483e+06	680715	669005	825998	947710	693350	1.01529e+06	4.43589e+06	3.84128e+06	3.62669e+06	991198	1.16415e+06	1.12692e+06	2.12445e+06	2.67483e+06	2.31615e+06	-	-
pmp000588	Diosmetin-7-O-(6''-malonyl)glucoside	Flavones	-	549.12	463.12	C25H24O14	[M+H]+	550025	473658	355338	337678	306246	217928	397995	409539	534224	285029	450067	583423	675663	570779	594077	366037	287586	251871	362244	439744	359218	-	-
pmp001288	Acacetin-7-O-rutinoside (Linarin)	Flavones	480-36-4	593.19	285.08	C28H32O14	[M+H]+	1.19114e+07	1.29706e+07	1.51185e+07	7.18679e+06	8.27811e+06	8.92657e+06	1.27867e+07	1.03675e+07	1.32555e+07	1.32792e+07	1.76643e+07	1.87951e+07	1.81426e+07	1.93924e+07	2.07937e+07	1.39974e+07	1.37997e+07	1.10683e+07	1.24629e+07	1.52901e+07	1.55302e+07	-	-
Lmsp004301	3',5,5',7-Tetrahydroxyflavanone-7-O-glucoside	Flavanones	-	451.12	289.07	C21H22O11	[M+H]+	1.38884e+07	1.36734e+07	1.55888e+07	1.27086e+07	1.20211e+07	1.1209e+07	1.61479e+07	1.56641e+07	1.59362e+07	1.60949e+07	1.45975e+07	1.3873e+07	8.75719e+06	9.42431e+06	1.03825e+07	9.29169e+06	8.99612e+06	8.27807e+06	1.0093e+07	8.9122e+06	1.13044e+07	-	-
Wagp006815	Eriostemin	Flavones	40522-42-7	375.11	345.06	C19H18O8	[M+H]+	4.0686e+06	3.83207e+06	4.33317e+06	2.54113e+06	3.48476e+06	3.14361e+06	1.00646e+07	7.59317e+06	8.02345e+06	6.83386e+06	5.5145e+06	5.75826e+06	2.65231e+06	4.35097e+06	3.08917e+06	2.62779e+06	1.8332e+06	2.35506e+06	2.58482e+06	3.25564e+06	2.80515e+06	-	-
HJAP012	Luteolin-8-C-arabinoside	Flavones	-	419.1	383.07	C20H18O10	[M+H]+	2.16199e+06	2.29386e+06	1.8484e+06	2.30606e+06	2.36294e+06	2.28007e+06	2.76086e+06	2.60507e+06	2.3612e+06	2.01604e+06	1.5879e+06	1.54582e+06	833313	1.25851e+06	1.08474e+06	1.53137e+06	1.54319e+06	1.78537e+06	1.83641e+06	1.78685e+06	1.46387e+06	-	-
HJAP112	Quercetin-3-O-(2''-O-acetyl)rhamnoside	Flavonols	-	491.11	303.06	C23H22O12	[M+H]+	31855.3	29899.2	18461.5	27689.3	29602.8	22880.3	19268.4	16692.5	49836.7	10194.5	39855.2	17557.9	25391.8	24603.5	9565.89	16340.8	34695.8	10261.6	25255.2	26678.9	31631.2	-	-
Cmsp004086	Dihydrokaempferide	Flavanonols	137225-59-3	303.09	229.08	C16H14O6	[M+H]+	2.02202e+06	2.43905e+06	2.093e+06	1.96192e+06	1.97183e+06	2.03292e+06	1.92702e+06	2.18261e+06	1.84155e+06	1.93448e+06	2.18826e+06	2.28292e+06	1.87518e+06	1.84907e+06	1.82009e+06	2.1448e+06	2.08732e+06	2.2391e+06	2.04107e+06	2.1216e+06	1.6816e+06	-	-
Lmjp007790	5-Hydroxy-3,7,4'-trimethoxyflavone	Flavones	-	329.1	314.08	C18H16O6	[M+H]+	45795.1	41125.9	77777.3	37181.1	33361	59162	32999.3	52681.2	67936	89044.5	64421	81744.8	79841.2	65133.2	94319.3	118774	82756.3	98572.8	67517	66907.6	54088.8	-	-
pma6353	Chrysin-8-C-glucoside	Flavones	160880-89-7	417.12	297.1	C21H20O9	[M+H]+	1.4494e+06	1.79625e+06	1.44806e+06	2.30884e+06	2.03702e+06	1.98928e+06	2.18657e+06	2.12396e+06	1.90056e+06	1.36597e+06	1.19581e+06	1.57549e+06	799316	1.14362e+06	896046	1.10129e+06	1.09344e+06	1.7023e+06	1.3129e+06	1.60341e+06	1.30431e+06	-	-
Lmtp004044	Quercetin-3-O-apiosyl(1→2)galactoside	Flavonols	-	597.14	303.04	C26H28O16	[M+H]+	209738	291651	122620	184538	190401	194437	270626	162120	166886	129857	149999	187748	262249	216469	222534	97870.7	107610	149028	194507	208811	163994	-	-
Wagp005347	Jaceidin 5-[6''-(3-Hydroxy-3-Methylglutaryl)Glucoside]Glucoside	Flavones	-	829.24	361.09	C36H44O22	[M+H]+	1.96539e+07	2.2126e+07	2.26707e+07	2.81613e+07	3.9724e+07	3.86875e+07	3.35268e+07	1.98838e+07	3.16555e+07	9.51069e+07	1.06809e+08	8.11302e+07	2.96113e+07	4.24826e+07	4.27348e+07	3.72193e+07	3.92272e+07	2.44222e+07	2.99776e+07	2.87019e+07	3.58837e+07	-	-
pme3227	Vitexin-2''-O-rhamnoside	Flavones	64820-99-1	579.17	433.11	C27H30O14	[M+H]+	1.72917e+07	1.83594e+07	1.7209e+07	1.56196e+07	1.71692e+07	1.83043e+07	2.01974e+07	1.69854e+07	2.12675e+07	2.11812e+07	1.71626e+07	2.09194e+07	1.97496e+07	2.29557e+07	1.80915e+07	1.63794e+07	1.54972e+07	1.70429e+07	1.48539e+07	1.83879e+07	1.51338e+07	C12628	ko00944
Zmjp003291	Vitexin-2''-O-galactoside	Flavones	-	595.17	433.12	C27H30O15	[M+H]+	1.99405e+06	1.64685e+06	2.17213e+06	1.16414e+06	1.62805e+06	1.76327e+06	2.44405e+06	2.15114e+06	2.53882e+06	3.10725e+06	3.0938e+06	2.08277e+06	1.95748e+06	3.52899e+06	3.3874e+06	3.92404e+06	3.9686e+06	3.88219e+06	2.25863e+06	2.3968e+06	2.84208e+06	-	-
Wagp005137	Ombuin 5-[6''-(3-Methylglutaconyl)Glucoside]Glucoside	Flavones	-	781.22	331.08	C35H40O20	[M+H]+	1.19378e+07	1.14056e+07	1.31097e+07	1.08834e+07	1.15169e+07	1.10635e+07	2.79289e+07	2.4273e+07	3.00462e+07	2.6668e+07	2.7963e+07	2.24859e+07	1.87414e+07	1.89946e+07	1.87842e+07	1.75929e+07	1.67711e+07	1.65579e+07	1.13641e+07	1.32508e+07	1.45483e+07	-	-
Zmcp003989	Kaempferol-3-O-rhamnosyl(1→2)glucoside	Flavonols	-	595.16	287.05	C27H30O15	[M+H]+	5.40893e+06	4.90304e+06	5.57889e+06	4.20583e+06	3.80557e+06	5.51021e+06	8.64426e+06	7.73749e+06	7.3461e+06	6.11721e+06	6.1532e+06	6.1174e+06	4.29774e+06	4.33454e+06	4.16946e+06	3.5826e+06	3.47608e+06	2.78097e+06	4.89908e+06	4.72684e+06	3.86542e+06	-	-
MWSHY0039	Daidzein-7-O-glucoside(Daidzin)	Isoflavones	552-66-9	417.12	255.07	C21H20O9	[M+H]+	775122	746997	885715	512212	356139	308257	754098	488482	479157	763947	864955	653767	622898	381052	509550	435869	376843	362375	505074	440519	564552	C10216	ko00943
MWSHY0080	Luteolin-7-O-neohesperidoside (Lonicerin)	Flavones	25694-72-8	595.17	287.06	C27H30O15	[M+H]+	587818	670825	708468	487628	667438	492460	679981	851225	691154	698198	708236	520569	249182	206992	282184	328864	247089	213060	377741	431974	338036	C12630	ko00944
pmb0629	Chrysoeriol-6-C-glucoside (Isoscoparin)	Flavones	20013-23-4	463.12	313.07	C22H22O11	[M+H]+	9	9	9	9	9	9	9	9	9	268073	175632	258061	654298	628534	701231	1.22125e+06	1.58429e+06	1.45807e+06	1.17324e+06	1.14832e+06	1.42769e+06	C05990	-
Hmcp001658	Isorhamnetin-3-O-(6''-malonyl)glucoside-7-O-glucoside	Flavonols	-	727.17	479.11	C31H34O20	[M+H]+	482043	456188	498746	520206	451723	590718	287848	286095	479859	435886	422456	534964	356845	424687	397357	597315	520459	435467	386939	493812	427233	-	-
HJAP023	Kaempferol-6,8-di-C-glucoside-7-O-glucoside	Flavonols	-	773.22	611.17	C33H40O21	[M+H]+	493984	636826	560291	834669	706838	1.18265e+06	787655	1.17194e+06	884012	801463	778739	997427	615184	475162	450494	917178	1.90313e+06	1.22451e+06	670691	549033	698496	-	-
Hmgp003130	Iristectorigenin A	Isoflavones	-	331.08	316.05	C17H14O7	[M+H]+	199955	286267	293004	240913	333650	203289	458425	329931	415322	2.46702e+06	2.1587e+06	2.18622e+06	789973	813295	786595	1.26251e+06	1.25254e+06	1.20786e+06	641448	594207	499679	-	-
Lmsp004166	Quercetin-3-O-glucoside-7-O-rhamnoside	Flavonols	-	611.16	303.05	C27H30O16	[M+H]+	9.54113e+06	1.07756e+07	9.5405e+06	7.47243e+06	9.76922e+06	9.68904e+06	6.14578e+06	3.95517e+06	5.67424e+06	5.37928e+06	6.50615e+06	2.97485e+06	4.37153e+06	7.1419e+06	7.15972e+06	5.5656e+06	6.07436e+06	5.41461e+06	6.3585e+06	8.05785e+06	6.77195e+06	-	-
Lmqn003210	Mosloflavone; 5-Hydroxy-6,7-Dimethoxyflavone	Flavones	740-33-0	297.07	254.07	C17H14O5	[M-H]-	45872.8	42415.6	50618.6	30199.5	39875.9	49354.1	54615.4	57754.9	81588.3	71296.4	76892.7	72245	49212.6	53557.8	57486.9	61301.4	53232.1	62483.3	44273.4	57018.8	51456.1	-	-
mws1174	3-O-Acetylpinobanksin	Flavanonols	52117-69-8	313.07	253.05	C17H14O6	[M-H]-	103956	96090.4	89770.3	66851.5	33903.2	99775	175931	132088	57054.8	135772	94418.5	61865	93755.3	118133	47619.2	102964	51519.6	51737.2	240570	194438	195327	C16418	ko00941
Wbtn006810	6,7-dihydroxy-1,3-dimethoxyxanthen-9-one	Other Flavonoids	-	287.05	135.04	C15H12O6	[M-H]-	43607	44685.3	38096.3	73240.7	57779.5	57187.1	37482.5	49001.2	43584.7	28288.1	39365.3	36778.3	231584	315013	168226	150074	159636	191782	109120	89678.2	87042	-	-
pmb2987	Acacetin-7-O-(6''-O-acetyl)glucoside	Flavones	-	487.12	163	C24H24O11	[M-H]-	62393.6	94852.8	60735.1	78908.9	94204	68658.5	102438	89338	96207.3	72389.6	82500.5	73384.5	211336	186654	192984	123134	113771	139348	125278	107421	138809	-	-
Hmpn005101	Sieboldin	Chalcones	18777-73-6	451.12	289.07	C21H24O11	[M-H]-	64878.2	49776.1	72186.2	86056.9	60741.7	83821.8	95243.4	143549	101438	46882.9	46620.4	34102.4	40210.9	26586.7	51818.1	68063	64509.9	60777.7	59982	69571.2	54141.1	-	-
pmb3041	Tricin-7-O-saccharic acid	Flavones	-	521.09	329.2	C23H22O14	[M-H]-	424160	667263	374998	568854	524037	501370	525631	598726	411422	400657	362647	437601	408799	390586	296570	422837	505655	601407	307046	365978	396818	-	-
Lajp005903	Gardenin A malonyl glucoside	Flavones	-	667.18	361.09	C30H34O17	[M+H]+	6.70293e+06	6.65826e+06	5.57188e+06	6.43822e+06	5.7488e+06	6.34962e+06	1.08992e+06	2.56704e+06	2.34676e+06	1.6265e+06	1.51592e+06	1.81908e+06	791790	713155	479450	478827	815340	722110	3.2627e+06	2.85456e+06	2.52681e+06	-	-
Wagp005336	Limocitrol 5-[6''-(3-Hydroxy-3-Methylglutaryl)Glucoside]	Flavones	-	683.18	377.09	C30H34O18	[M+H]+	1.34355e+07	1.24913e+07	1.19665e+07	1.47082e+07	1.41058e+07	1.14238e+07	9.46416e+07	1.29464e+08	1.83762e+08	1.15754e+08	1.05066e+08	1.16474e+08	2.59791e+06	1.63782e+06	2.19557e+06	1.82061e+06	2.03942e+06	1.72378e+06	6.81103e+06	7.30439e+06	8.68858e+06	-	-
Lmnp102580	Apigenin-6-C-(2''-xylosyl)glucoside	Flavones	-	565.16	433.11	C26H28O14	[M+H]+	2.06232e+07	2.25078e+07	1.53878e+07	1.34982e+07	2.16453e+07	2.01865e+07	2.12811e+07	1.72562e+07	2.01357e+07	2.28906e+07	1.55333e+07	2.2071e+07	2.83318e+07	2.9386e+07	2.55421e+07	1.91936e+07	2.41436e+07	2.16838e+07	1.6996e+07	2.18055e+07	1.85737e+07	-	-
Lmdp003808	Azaleatin (5-O-Methylquercetin)	Flavonols	529-51-1	317.07	302.04	C16H12O7	[M+H]+	3.28272e+06	5.19502e+06	7.59512e+06	7.88103e+06	7.98636e+06	6.86223e+06	3.74942e+06	5.30503e+06	3.45991e+06	4.35742e+06	2.69211e+06	1.93853e+06	2.25482e+06	1.72189e+06	2.24903e+06	2.64635e+06	1.12371e+06	1.76475e+06	4.47968e+06	5.39119e+06	4.24694e+06	C10022	-
pma0791	Naringenin-7-O-(6''-malonyl)glucoside	Flavanones	-	521.13	273.08	C24H24O13	[M+H]+	480763	545354	1.12333e+06	888015	823360	761913	986490	1.17454e+06	1.06121e+06	505544	1.10879e+06	532002	317333	348352	341771	455944	412131	527691	653633	508634	624185	-	-
mws0061	Quercetin-3-O-galactoside (Hyperin)	Flavonols	482-36-0	463.09	300.03	C21H20O12	[M-H]-	433580	416609	418529	618549	497658	445137	441771	412021	442449	351520	319758	279362	652043	863906	565348	1.19535e+06	1.18616e+06	982660	749533	720606	910380	C10073	-
MWSHY0123	Wogonin (5,7-Dihydroxy-8-Methoxyflavone)	Flavones	632-85-9	285.08	270.06	C16H12O5	[M+H]+	138393	97252.9	175653	96891.1	153317	136993	155726	191956	170019	169120	209805	190122	259691	228623	233622	181000	211504	202903	184235	174439	142909	C10197	-
HJN090	Butin-7-O-glucoside	Flavanones	-	433.11	271.06	C21H22O10	[M-H]-	5.4734e+06	5.56888e+06	5.32637e+06	5.8896e+06	6.92996e+06	6.0265e+06	5.38681e+06	6.92272e+06	5.74662e+06	4.93282e+06	3.33663e+06	4.18734e+06	2.75506e+06	2.66214e+06	2.85121e+06	2.72989e+06	3.55543e+06	3.17849e+06	3.82633e+06	4.83963e+06	4.84943e+06	-	-
pmb0648	Isorhamnetin-8-C-glucoside	Flavonols	-	479.12	383.5	C22H22O12	[M+H]+	175829	163303	234131	142705	243542	213999	139903	250173	229501	185683	187867	275283	107339	94835.9	165425	85964.7	126682	96879.2	156055	175608	134872	-	-
pmf0472	Apigenin-7-O-(2''-apiosyl)glucoside (Apiin)	Flavones	26544-34-3	565.16	271.06	C26H28O14	[M+H]+	1.82175e+06	1.74138e+06	1.74637e+06	1.8629e+06	1.85047e+06	1.55351e+06	2.26628e+06	2.58518e+06	2.79017e+06	1.59618e+06	1.20215e+06	1.37576e+06	1.06619e+06	1.1257e+06	946620	935914	987459	875955	1.09291e+06	1.4221e+06	1.30998e+06	C04858	ko00944
pmp000240	Apigenin-6-C-(2''-glucuronyl)glucoside	Flavones	-	609.14	489.1	C27H28O16	[M+H]+	1.02882e+07	1.10276e+07	1.20237e+07	1.19576e+07	9.26811e+06	1.02615e+07	1.35093e+07	1.36739e+07	1.10065e+07	1.48745e+07	1.36316e+07	1.31088e+07	1.06287e+07	1.09799e+07	1.4898e+07	7.54304e+06	8.92417e+06	9.32401e+06	9.85759e+06	1.07497e+07	8.25334e+06	-	-
Xmyp004945	Kaempferol-3-O-(6''-Rhamnosyl-2''-Glucosyl)Glucoside (Camelliaside A)	Flavonols	135095-52-2	757.22	287.06	C33H40O20	[M+H]+	305076	292212	229822	196423	236757	438499	396792	446192	350691	464568	394969	387047	420422	314478	429092	232941	224299	197691	228621	295040	249794	-	-
pmp000596	Quercetin-3-O-(2''-O-galactosyl)glucoside	Flavonols	56782-99-1	627.16	465.1	C27H30O17	[M+H]+	4.56294e+06	6.3065e+06	4.27302e+06	4.05713e+06	4.61971e+06	4.1449e+06	5.13837e+06	4.19577e+06	5.23898e+06	4.70199e+06	4.2761e+06	4.69199e+06	5.67279e+06	5.39475e+06	5.41231e+06	2.41251e+06	2.18528e+06	2.32583e+06	3.33464e+06	4.30044e+06	3.62757e+06	-	-
Wagp003712	Axillarin 5-[6''-(3-Hydroxy-3-Methylglutaryl)Glucoside]-4'-glucoside	Flavones	-	815.22	347.08	C35H42O22	[M+H]+	1.23586e+07	1.14453e+07	8.06117e+06	1.09185e+07	7.29224e+06	1.02278e+07	7.60285e+06	1.14331e+07	1.42849e+07	1.95233e+07	1.56526e+07	1.32137e+07	6.33444e+06	1.02101e+07	3.86598e+06	1.37524e+07	8.05427e+06	9.69521e+06	8.92884e+06	9.8984e+06	7.57945e+06	-	-
mws1045	Myricetin-3-O-rutinoside	Flavonols	-	625.14	463.09	C27H30O17	[M-H]-	247969	337600	288779	344822	340621	301730	335565	317686	146277	290246	282972	258903	292373	332850	287656	324512	345045	306124	333010	255024	303610	-	-
Hmcp001598	Isorhamnetin-3-O-(2''-O-xylosyl)glucoside	Flavonols	-	611.16	317.06	C27H30O16	[M+H]+	185949	180172	228250	198135	173971	172319	200165	166985	210467	318812	307154	429458	229418	190538	236831	288853	222265	208948	161428	194493	151697	-	-
Lmxn007456	Acerosin	Flavones	15835-74-2	359.08	329.03	C18H16O8	[M-H]-	821905	1.074e+06	664061	414037	597904	653103	591988	508331	1.03092e+06	1.93625e+06	1.84027e+06	1.54871e+06	1.57952e+06	1.92534e+06	1.66029e+06	2.16652e+06	2.44649e+06	1.94949e+06	1.011e+06	1.09079e+06	1.30425e+06	C09982	-
mws0057	Eriodictyol-7-O-glucoside	Flavanones	38965-51-4	451.12	289.07	C21H22O11	[M+H]+	8.77616e+06	1.1018e+07	1.07498e+07	7.0898e+06	9.32109e+06	8.73914e+06	9.37374e+06	8.28925e+06	1.18093e+07	8.81578e+06	8.28056e+06	9.44032e+06	8.25547e+06	3.19147e+06	6.99676e+06	5.93072e+06	6.87422e+06	6.10249e+06	7.59923e+06	6.03259e+06	6.12298e+06	-	-
Hmgp002517	Gerontoisoflavone A	Isoflavones	-	315.09	300.06	C17H14O6	[M+H]+	1.64968e+06	1.60133e+06	1.6264e+06	2.27788e+06	2.20821e+06	2.10878e+06	3.99058e+06	4.23659e+06	4.24328e+06	4.57556e+06	4.48556e+06	4.68694e+06	2.26596e+06	1.82383e+06	3.11522e+06	2.98064e+06	3.00912e+06	2.94262e+06	1.86176e+06	2.43851e+06	2.21916e+06	-	-
Wbtn004362	1,3,6,7-tetrahydroxy-2-(3,4,5-trihydroxyoxan-2-yl)xanthen-9-one	Other Flavonoids	-	391.07	229.051	C18H16O10	[M-H]-	32223.7	43248.5	47096.5	56682	51031.6	59398.6	48781.4	68838.6	49122.1	35184.9	36040.5	33725	38050.7	38995	23206.5	51600.4	35502.7	22551.4	33501.4	40588.7	43794.3	-	-
mws0042	Epigallocatechin	Flavanols	970-74-1	305.07	169.01	C15H14O7	[M-H]-	54505.7	62585.3	64601.4	51705.6	54657.8	45400.7	74524.5	74909.2	76168.9	72250.8	72999	81949.9	169701	161772	163961	82128.5	82116.5	77150.9	90205.4	105593	81094.7	C12136	ko00941,ko01110
Wagp006823	Demethylnobiletin 5-[6''-(3-Hydroxy-3-Methylglutaryl)malonylGlucoside]	Flavones	-	781.22	389.12	C35H40O20	[M+H]+	599626	689093	731310	547863	431418	517797	1.1117e+06	1.1935e+06	1.38579e+06	327630	411291	383759	411317	372567	459454	146739	101758	179607	390325	326878	301665	-	-
Wagp006264	Demethylnobiletin 5-O-Glucoside	Flavones	-	551.18	389.12	C26H30O13	[M+H]+	6.12138e+06	7.66863e+06	8.25782e+06	8.25505e+06	7.59894e+06	7.12547e+06	1.02573e+07	9.93688e+06	1.11507e+07	5.23813e+06	5.64757e+06	6.7837e+06	3.87694e+06	3.79823e+06	4.79628e+06	6.0589e+06	6.64478e+06	6.56493e+06	5.28647e+06	6.8308e+06	6.63744e+06	-	-
Zmgp002857	Quercetin-3-O-α-rhamnosyl (1→2)-[α-rhamnosyl (1→6)]-β-glucoside	Flavonols	-	757.22	303.05	C33H40O20	[M+H]+	116104	159051	147115	75001	168324	100892	111222	99895.9	113302	205057	105368	150286	209141	142497	291217	50605.3	67121.1	38074.5	141038	114674	149543	-	-
MWSHY0190	Diosmetin-7-O-rutinoside (Diosmin)	Flavones	520-27-4	609.18	301.08	C28H32O15	[M+H]+	1.593e+07	1.59353e+07	2.06602e+07	1.01214e+07	1.02958e+07	1.21646e+07	1.27869e+07	1.24955e+07	1.52651e+07	1.89771e+07	17863644	2.11734e+07	2.07374e+07	1.86759e+07	1.9533e+07	1.07735e+07	1.25874e+07	1.01073e+07	1.29501e+07	1.56805e+07	1.21974e+07	C10039	-
Hajp008551	5,6,7,5'-tetramethoxy-3',4'-methylenedioxyflavone	Flavones	-	405.18	375.1	C20H20O9	[M+H]+	713804	785920	888702	871376	729830	747074	929341	854820	885202	782258	822862	879613	775241	762623	729695	771435	743029	702580	791388	620624	794291	-	-
mws0920	Tricetin (5,7,3',4',5'-Pentahydroxyflavone)	Flavones	520-31-0	301.04	151	C15H10O7	[M-H]-	1.22841e+07	9.09121e+06	9.39788e+06	9.16172e+06	1.01995e+07	1.02464e+07	1.18753e+07	1.14862e+07	1.3575e+07	1.04564e+07	7.83463e+06	1.1483e+07	7.60203e+06	1.03191e+07	9.04759e+06	8.16591e+06	1.15341e+07	8.91468e+06	8.89716e+06	1.08058e+07	1.16803e+07	C10192	ko00941
pmp001309	6-Hydroxykaempferol-7-O-glucoside	Flavonols	-	465.1	303.1	C21H20O12	[M+H]+	2.35361e+07	2.31302e+07	2.40655e+07	2.56966e+07	2.87767e+07	2.37036e+07	2.22166e+07	1.976e+07	2.09522e+07	2.19398e+07	2.1828e+07	1.78517e+07	1.19553e+07	1.1742e+07	1.39651e+07	1.60474e+07	1.76003e+07	1.40397e+07	2.09178e+07	1.76283e+07	2.32179e+07	-	-
pmp000009	Centaureidin (5,7,3'-Trihydroxy-3,6,4'-Trimethoxyflavone)	Flavones	17313-52-9	361.09	303.05	C18H16O8	[M+H]+	423416	522751	597378	352207	393783	319286	381840	250115	402784	2.08408e+06	1.91345e+06	1.7771e+06	776066	821374	777026	798152	731219	761826	540628	461298	607568	-	-
Lmtp002474	Apigenin-6-C-(2''-glucosyl)arabinoside	Flavones	-	565.16	427.1	C26H28O14	[M+H]+	325539	333987	358480	434096	375451	375864	454316	320433	347105	500789	503979	503904	315483	255176	270681	313694	373850	222050	247643	242890	308126	-	-
Lmnp002413	Luteolin-6-C-glucoside-7-O-rhamnoside	Flavones	-	595.17	449.11	C27H30O15	[M+H]+	1.043e+07	1.47263e+07	1.73396e+07	1.07958e+07	1.2813e+07	1.34847e+07	2.38639e+07	2.15078e+07	2.45113e+07	1.65696e+07	1.6694e+07	2.24211e+07	1.38118e+07	1.04924e+07	1.14713e+07	8.23314e+06	1.10248e+07	8.67718e+06	9.13705e+06	1.2032e+07	1.09575e+07	-	-
Lmzn001875	Naringenin-7-O-Rutinoside-4'-O-glucoside	Flavanones	-	741.23	579.18	C33H42O19	[M-H]-	2.6662e+06	3.46987e+06	3.55755e+06	3.40937e+06	3.55264e+06	3.55718e+06	3.4194e+06	3.52299e+06	2.62884e+06	2.06381e+06	2.21593e+06	2.05505e+06	1.29299e+06	1.74616e+06	1.67205e+06	1.89361e+06	1.61901e+06	1.9887e+06	2.19296e+06	1.72317e+06	2.22245e+06	-	-
Lmtp002642	Apigenin-8-C-(2''-glucosyl)arabinoside	Flavones	-	565.16	457.11	C26H28O14	[M+H]+	287979	381503	268067	231815	221516	282437	273198	316253	262021	292268	241834	364090	324620	406140	347946	400719	304671	365999	230218	295755	241247	-	-
pmb2999	Chrysoeriol-5-O-glucoside	Flavones	-	461.11	299.1	C22H22O11	[M-H]-	316844	251282	161865	370215	341404	294159	274770	287376	253721	50284.5	173794	123509	295255	275901	381152	102284	103105	109538	211431	178245	235368	-	-
pmb0725	Tricin-7-O-(2''-feruloyl)glucoside	Flavones	-	669.18	331.08	C33H32O15	[M+H]+	392476	377481	326209	633453	569899	542600	1.64756e+06	1.48941e+06	1.24204e+06	4.11114e+06	4.99187e+06	5.22245e+06	823353	1.10819e+06	1.05508e+06	1.05072e+06	1.36465e+06	976717	662160	662010	515674	-	-
pmb0618	Hesperetin-8-C-glucoside-3'-O-glucoside	Flavonols	-	627.19	465.1	C28H34O16	[M+H]+	851812	1.00743e+06	925127	692335	855484	582253	918908	889804	789496	570121	413008	620816	533729	486207	659366	337852	223700	360703	447056	530126	590838	-	-
Smgp004575	Quercetin-5-O-β-D-glucoside	Flavonols	-	465.1	303.05	C21H20O12	[M+H]+	3.14003e+07	3.82735e+07	5.58082e+07	4.37533e+07	3.37309e+07	3.60865e+07	9	9	9	9	9	9	2.18348e+07	3.29128e+07	2.0955e+07	4.39561e+07	4.11416e+07	4.31808e+07	2.79281e+07	3.51141e+07	2.77721e+07	-	-
pmp000194	6''-O-Malonylgenistin	Isoflavones	51011-05-3	519.11	271.06	C24H22O13	[M+H]+	154690	135369	149390	170474	187841	154093	279104	209704	342180	158928	219074	218302	214141	198401	216163	196070	230338	151449	173440	142927	188775	C16192	ko00943
Lmjn007168	Quercetin-3,3'-dimethyl ether	Flavonols	4382-17-6	329.07	271.03	C17H14O7	[M-H]-	31628.4	23176.1	26622.1	19619.1	25917.3	24291	41679.4	32524	46504.8	102282	88893.5	78799.8	51529.7	47357	41776.6	21035.3	41568.4	28196.1	26630.1	31968.6	24493.7	-	-
pmn001716	Carthamone	Chalcones	86579-00-2	447.09	285.04	C21H20O11	[M-H]-	498063	492221	410659	377638	299827	174267	455448	322192	534458	216762	178268	319442	224843	184600	165360	51689.9	83309.4	70712	242354	287096	321002	C08598	-
Lmnp002616	Cirsiliol-8-C-(2''-glucosyl)glucoside	Flavones	-	655.19	493.14	C29H34O17	[M+H]+	2.73821e+06	2.41524e+06	1.69083e+06	1.6887e+06	1.93287e+06	2.01895e+06	5.78918e+06	5.38566e+06	5.94947e+06	7.64882e+06	8.61944e+06	8.95979e+06	9.40992e+06	8.59582e+06	8.89953e+06	8.92609e+06	1.00657e+07	8.86494e+06	4.38908e+06	5.77326e+06	5.46967e+06	-	-
Lmdp004892	Kaempferol-3-O-(6''-malonyl)galactoside	Flavonols	-	535.11	287.05	C24H22O14	[M+H]+	1.54094e+06	1.34407e+06	1.38519e+06	1.65317e+06	1.58693e+06	1.6266e+06	1.9165e+06	1.76048e+06	1.82328e+06	2.82265e+06	3.43433e+06	2.97582e+06	1.14699e+07	1.76374e+07	1.64488e+07	1.10181e+07	1.16691e+07	1.3194e+07	5.82066e+06	7.04114e+06	7.71242e+06	-	-
mws1299	Luteolin-8-C-glucoside (Orientin)	Flavones	28608-75-5	449.11	299.05	C21H20O11	[M+H]+	9.95012e+06	1.05115e+07	9.70517e+06	7.61781e+06	7.07778e+06	6.55472e+06	1.19989e+07	9.61807e+06	1.48888e+07	6.18416e+06	5.546e+06	7.50387e+06	5.5423e+06	5.65549e+06	6.48806e+06	2.3132e+06	2.32366e+06	2.09091e+06	4.80076e+06	5.47659e+06	6.35962e+06	C10114	-
Lmmp002463	Sexangularetin-3-O-glucoside-7-O-rhamnoside	Flavonols	-	625.18	317.07	C28H32O16	[M+H]+	2.05801e+07	2.21367e+07	2.29887e+07	2.07708e+07	1.992e+07	2.12602e+07	2.11301e+07	16876418	2.26227e+07	1.96294e+07	2.04156e+07	1.81368e+07	2.02843e+07	1.58367e+07	1.54721e+07	1.46442e+07	1.89644e+07	1.75766e+07	1.6643e+07	2.19891e+07	2.06998e+07	-	-
Lacn005875	Phellodensin D	Flavanones	-	355.12	193.09	C20H20O6	[M-H]-	123357	144521	116143	91133.3	89249	104233	124509	131866	186368	78140.1	71325.5	132258	152686	128174	99894.9	121930	100107	112596	123338	107424	142840	-	-
Lmyp003500	Kaempferol-3-O-(2''-galloyl)galactoside	Flavonols	-	601.12	287.06	C28H24O15	[M+H]+	390441	347613	308406	343165	381575	332002	230421	377911	403340	271883	420673	267521	265304	264094	176806	206920	281227	327296	308263	285431	231874	-	-
Wagp005027	Eupatorin-5-methylether 3'-[6''-(3-Hydroxy-3-Methylglutaryl)Glucoside]glucoside	Flavones	-	827.26	359.11	C37H46O21	[M+H]+	4.68192e+06	5.58826e+06	5.0232e+06	2.9508e+06	4.93457e+06	4.73764e+06	8.00861e+06	6.57813e+06	7.00875e+06	1.1387e+07	1.66562e+07	1.15229e+07	1.23104e+07	9.298e+06	9.80072e+06	8.43754e+06	9.95161e+06	1.0475e+07	5.88353e+06	7.61711e+06	6.14272e+06	-	-
MWS20151	Apigenin; 4',5,7-Trihydroxyflavone	Flavones	520-36-5	271.06	153.02	C15H10O5	[M+H]+	221445	287648	286363	172843	167591	153991	489312	372200	481634	263608	281061	241338	211334	215752	245102	111560	81844.6	105534	215590	165455	175007	C01477	ko00941,ko00943,ko00944,ko01100,ko01110
pmp000129	Natsudaidain-3-O-(3-hydroxy-3-methylglutarate)glucoside	Flavonols	-	725.23	419.1	C33H40O18	[M+H]+	2.43289e+07	2.3232e+07	2.85393e+07	2.33257e+07	1.82353e+07	1.9096e+07	1.01836e+07	1.21937e+07	1.08081e+07	6.1191e+06	6.62513e+06	6.7084e+06	4.82638e+06	3.98041e+06	4.39566e+06	3.85759e+06	3.00087e+06	4.11761e+06	1.41679e+07	1.74786e+07	1.34127e+07	-	-
Wagp006554	Scaposin 5-[6''-(3-Hydroxy-3-Methylglutaryl)Glucoside]	Flavones	-	697.2	391.1	C31H36O18	[M+H]+	9.46167e+06	7.83315e+06	8.48163e+06	7.23349e+06	7.25695e+06	1.01562e+07	3.06318e+06	4.33438e+06	3.23057e+06	2.22939e+06	2.5632e+06	2.8438e+06	1.37967e+06	997173	1.0073e+06	891532	917053	1.00992e+06	4.14248e+06	5.48039e+06	4.5804e+06	-	-
Hmmp002121	Isorhamnetin-3-O-gallate	Flavonols	-	469.12	317.08	C23H16O11	[M+H]+	322532	287376	319222	359113	252969	314703	406705	408745	352903	316524	270188	212194	86767.6	64881.9	69342.7	246567	228649	291194	192588	253100	247645	-	-
Zmjp004610	5,4'-Dihydroxy-3,6,7,3'-tetramethoxyflavone-4'-O-glucoside	Flavones	23279-19-8	537.16	375.11	C25H28O13	[M+H]+	3.45076e+06	4.0242e+06	3.89608e+06	3.29708e+06	3.25345e+06	3.87124e+06	1.32108e+07	1.0724e+07	1.07108e+07	1.41513e+07	1.24037e+07	1.37731e+07	6.3404e+06	9.06895e+06	9.71141e+06	8.41149e+06	7.78331e+06	8.15055e+06	4.78494e+06	5.49474e+06	6.40199e+06	-	-
mws1454	Persicoside	Flavanones	28978-03-2	477.14	315.09	C23H26O11	[M-H]-	1.36839e+06	871735	1.59862e+06	957520	1.14985e+06	1.36105e+06	588498	667309	1.01186e+06	505460	626814	572153	522981	397338	503520	349000	366638	279037	677818	591786	791717	-	-
Lmtp002822	Apigenin-6-C-arabinoside-8-C-xyloside	Flavones	-	535.14	499.12	C25H26O13	[M+H]+	1.31966e+06	1.21433e+06	1.27715e+06	1.3705e+06	1.1412e+06	1.08012e+06	1.02095e+06	798726	1.24508e+06	630154	694022	753845	979292	1.05107e+06	930702	579130	559672	544923	805116	1.0725e+06	890973	-	-
MWSHY0132	Quercetin-3-O-rhamnoside(Quercitrin)	Flavonols	522-12-3	449.11	303.05	C21H20O11	[M+H]+	2.04187e+07	2.706e+07	2.41234e+07	2.29869e+07	3.39589e+07	4.93101e+07	2.66854e+07	2.86844e+07	3.62934e+07	2.76079e+07	3.56077e+07	3.85116e+07	2.42552e+07	2.51064e+07	2.62757e+07	2.10563e+07	3.14836e+07	2.93279e+07	3.02818e+07	2.52565e+07	2.26775e+07	C01750	ko00944
pmb2979	Hesperetin-7-O-(6''-malonyl)glucoside	Flavanones	-	549.12	387.1	C25H26O14	[M-H]-	309755	275830	347394	405306	339538	351214	376088	328974	359736	354713	382534	360441	357382	340335	322169	508654	543467	509228	424303	314144	383455	-	-
Lmlp006175	Isosalipurposide (Phlorizin Chalcone)	Chalcones	4547-85-7	435.13	273.09	C21H22O10	[M+H]+	2.16899e+06	2.21185e+06	2.45489e+06	2.84433e+06	2.91004e+06	2.63358e+06	5.6619e+06	5.00432e+06	4.05418e+06	3.21315e+06	2.31894e+06	2.86947e+06	1.22144e+06	1.63867e+06	1.56534e+06	1.82956e+06	1.5922e+06	1.97176e+06	2.1925e+06	2.03185e+06	2.69036e+06	C16406	ko00941
Wagp006055	Retusin 5-[6''-(3-Hydroxy-3-Methylglutaryl)Glucoside]	Flavones	-	665.21	359.11	C31H36O16	[M+H]+	6.86417e+06	8.78708e+06	6.73779e+06	4.03304e+06	4.15178e+06	4.83472e+06	4.52384e+06	5.50046e+06	5.72504e+06	2.43538e+06	2.19424e+06	1.76261e+06	3.92817e+06	2.80782e+06	3.1196e+06	1.18998e+06	1.12388e+06	1.08875e+06	3.27586e+06	3.2107e+06	2.47344e+06	-	-
Lmjp004839	Arcapillin (2',4',5-trihydroxy-5',6,7-trimethoxyflavone)	Flavones	83162-82-7	361.09	300.06	C18H16O8	[M+H]+	3.53587e+06	2.33777e+06	3.64469e+06	2.51144e+06	2.35586e+06	1.51709e+06	3.22132e+06	2.84944e+06	3.10491e+06	5.13811e+06	3.1483e+06	3.62431e+06	2.87526e+06	2.23174e+06	2.90192e+06	3.06202e+06	2.08052e+06	1.98662e+06	2.53953e+06	1.98534e+06	2.6539e+06	C17787	-
Lmmp002963	6-C-Methylquercetin-3-O-rutinoside	Flavonols	-	625.18	317.06	C28H32O16	[M+H]+	580823	443697	481503	429776	703823	466968	7.25486e+06	6.47464e+06	9.07384e+06	7.04659e+06	8.02111e+06	5.01695e+06	428820	491861	218696	161839	273667	158863	293993	309200	230531	-	-
Wagp007106	Gardenin D 5-[6''-(3-Hydroxy-3-Methylglutaryl)Glucoside]-3'-[6''-(3-Methylglutaconyl)Glucoside]	Flavones	-	969.28	375.11	C43H52O25	[M+H]+	3.77908e+06	4.38568e+06	3.9223e+06	3.68467e+06	3.59536e+06	3.8862e+06	7.70254e+06	5.76701e+06	7.04521e+06	7.08179e+06	8.35875e+06	7.63992e+06	8.09891e+06	8.0531e+06	8.80099e+06	5.33362e+06	5.47217e+06	5.25031e+06	4.66889e+06	4.39348e+06	5.80635e+06	-	-
mws0894	Glycitin	Isoflavones	40246-10-4	447.13	285.08	C22H22O10	[M+H]+	2.64847e+06	2.24745e+06	2.28429e+06	3.2437e+06	3.95678e+06	4.17647e+06	2.74262e+06	2.64897e+06	2.33171e+06	2.5597e+06	2.81526e+06	2.84751e+06	1.51487e+06	1.75187e+06	1.48596e+06	1.4954e+06	1.50938e+06	1.79689e+06	1.7391e+06	2.18388e+06	2.35482e+06	C16195	ko00943
Hahp005583	Sesuvioside A	Isoflavones	-	639.19	331.08	C29H34O16	[M+H]+	961212	762459	1.39846e+06	765439	1.46729e+06	849769	1.44699e+07	1.38377e+07	1.36142e+07	2.5314e+07	3.0509e+07	3.01349e+07	1.61364e+06	1.5391e+06	1.64433e+06	1.22744e+06	1.2982e+06	1.17854e+06	1.43941e+06	1.17433e+06	1.07768e+06	-	-
Zmcn004206	kaempferol-3-caffeoyldiglucoside	Flavonols	-	771.18	609.14	C36H36O19	[M-H]-	2.95598e+06	4.28798e+06	4.25055e+06	4.23897e+06	4.1558e+06	3.72869e+06	4.37385e+06	3.77558e+06	3.10717e+06	3.42921e+06	3.01538e+06	2.64722e+06	2.69849e+06	2.86971e+06	3.70418e+06	4.16338e+06	4.0906e+06	3.39481e+06	3.69189e+06	3.96708e+06	2.92781e+06	-	-
Lmjp005016	Cirsiliol (3',4',5-Trihydroxy-6,7-Dimethoxyflavone)	Flavanones	34334-69-5	331.08	298.05	C17H14O7	[M+H]+	287138	457874	349959	450683	533324	477151	586148	506852	594405	1.22479e+06	1.11018e+06	1.10449e+06	426264	459206	386226	486443	644919	547572	348953	426805	476019	C10033	-
Lmjp005558	Quercetagetin-3,7,3',4'-Tetramethyl Ether	Flavonols	-	375.11	286.08	C19H18O8	[M+H]+	367643	425911	425464	374845	430335	395087	463689	387123	504204	487334	558444	441251	401214	386950	330856	395121	356730	485476	331664	435684	441878	-	-
pmp001106	Vitexin-2''-O-glucoside	Flavones	61360-94-9	595.17	577.16	C27H30O15	[M+H]+	1.79929e+06	1.89921e+06	2.38697e+06	1.97442e+06	1.82888e+06	2.0609e+06	2.57705e+06	2.46232e+06	2.41609e+06	2.23669e+06	1.73683e+06	2.37874e+06	1.81877e+06	2.07305e+06	1.62913e+06	1.71587e+06	1.87554e+06	1.71932e+06	1.63915e+06	1.98136e+06	1.46785e+06	C04024	ko00944
pmb0678	Vitexin-7-O-(6''-feruloyl)glucoside	Flavones	-	771.21	177.1	C37H38O18	[M+H]+	1.33525e+06	1.10423e+06	1.28924e+06	1.41017e+06	1.08523e+06	950545	1.36954e+06	1.29261e+06	1.61428e+06	2.08585e+06	1.60044e+06	2.10414e+06	869844	1.60689e+06	1.55559e+06	1.59262e+06	1.31248e+06	1.23653e+06	1.14827e+06	1.55028e+06	1.48442e+06	-	-
Hmmn003659	Limocitrin-7-O-(6''-Acetyl)glucoside	Flavonols	-	549.12	345.06	C25H26O14	[M-H]-	1.33101e+06	1.13811e+06	2.62754e+06	2.15367e+06	1.99433e+06	1.69311e+06	1.34316e+06	834397	933674	1.55759e+06	1.45004e+06	1.5828e+06	1.67443e+06	887526	1.35746e+06	1.17797e+06	788246	1.45611e+06	2.64427e+06	1.93573e+06	2.27138e+06	-	-
Wagp006278	Prosogerin E	Flavones	79492-73-2	345.1	312.06	C18H16O7	[M+H]+	6.84344e+06	8.02175e+06	8.89489e+06	7.35328e+06	7.04601e+06	7.71008e+06	1.43053e+07	1.09463e+07	8.90587e+06	1.44129e+07	1.55211e+07	1.4449e+07	5.02649e+06	6.69066e+06	2.57319e+06	3.59007e+06	4.10186e+06	4.9718e+06	6.68137e+06	7.77163e+06	5.67916e+06	-	-
Lmjp003722	2'-Hydroxy-3,4,5,4',6'-pentamethoxychalcone	Chalcones	-	375.14	357.13	C20H22O7	[M+H]+	413298	431313	678680	351397	443910	499474	429777	379738	518316	525869	406615	530408	161754	211233	224284	480695	484127	492967	447947	326249	398472	-	-
HJAP127	Quercetin-3-O-(2''-O-Rhamnosyl)rutinoside	Flavonols	55696-57-6	757.22	303.05	C33H40O20	[M+H]+	188395	180690	132095	103733	80787.6	119352	151817	112351	180614	113657	88207.3	154378	276989	232972	214074	67838.6	77616.8	78553.4	150801	132901	181029	-	-
Hmlp005624	3',7-dihydroxy-4'-methoxyflavone	Flavones	-	285.08	270.05	C16H12O5	[M+H]+	481483	444334	437264	603381	382886	591986	792955	463204	751117	484069	504781	341110	304394	331872	229849	272882	227436	301446	406675	300174	329547	-	-
pmp000237	Apigenin-6-C-(2''-glucuronyl)xyloside	Flavones	-	579.13	283.06	C26H26O15	[M+H]+	352631	440931	512705	473358	416382	350453	607080	643421	576864	365472	352170	388353	204540	298941	329848	314749	298642	297714	296871	403145	328167	-	-
Zmjp003463	Vitexin-2''-O-xyloside	Flavones	-	565.16	433.11	C26H28O14	[M+H]+	2.00655e+07	2.35922e+07	1.99315e+07	1.60262e+07	1.77263e+07	1.55547e+07	2.13564e+07	1.74437e+07	1.97975e+07	1.94008e+07	2.46437e+07	2.49907e+07	2.56068e+07	3.1155e+07	3.07861e+07	2.12391e+07	2.6651e+07	2.12246e+07	1.71761e+07	2.17538e+07	1.62743e+07	-	-
Wagp006445	Gardenin E 5-Di-[(3-Hydroxy-3-Methylglutaryl)Glucoside]	Flavones	-	1003.29	391.1	C43H54O27	[M+H]+	1.62335e+06	1.36819e+06	1.66041e+06	1.97817e+06	1.48065e+06	1.66054e+06	647338	1.13675e+06	1.14654e+06	1.19227e+06	1.98107e+06	1.76951e+06	1.0217e+06	1.24541e+06	932788	1.23996e+06	832684	759423	999951	1.2516e+06	1.38095e+06	-	-
MWSHY0061	Kaempferol-3-O-neohesperidoside	Flavonols	32602-81-6	595.16	287.06	C27H30O15	[M+H]+	526282	649240	445899	508521	755108	576260	678795	716901	588895	442807	501617	591768	284678	189406	195042	298474	204365	261111	292682	402258	376253	-	-
Lmcp003788	Isotamarixin	Flavonols	-	479.12	317.06	C22H22O12	[M+H]+	7.5934e+06	8.50755e+06	5.77629e+06	1.08233e+07	9.11943e+06	1.04951e+07	1.31768e+07	9.43485e+06	1.13566e+07	1.38936e+07	7.50229e+06	9.75278e+06	9.2687e+06	8.69671e+06	8.99594e+06	4.88576e+06	1.10507e+07	8.92446e+06	1.04869e+07	1.07757e+07	7.93732e+06	-	-
HJN055	Dihydrocharcone-4'-O-glucoside	Chalcones	-	435.13	273.08	C21H24O10	[M-H]-	73294	65755.5	74932.7	73367.5	49342.1	66091.1	77526.4	100538	98737.7	79718.4	69803.3	70648.7	90589	122485	75199.4	106650	99394.2	99188.7	72310.4	81230.8	99132.1	-	-
pmb0565	Syringetin-3-O-glucoside	Flavonols	40039-49-4	509.13	347.08	C23H24O13	[M+H]+	2.5808e+06	2.41113e+06	2.09291e+06	2.73125e+06	3.58069e+06	2.51535e+06	1.74756e+06	1.91543e+06	2.09637e+06	6.78598e+06	6.51116e+06	5.12549e+06	5.11227e+06	6.20952e+06	5.16415e+06	7.78245e+06	8.69742e+06	7.95599e+06	3.64429e+06	4.94786e+06	4.85664e+06	-	-
Wagp006937	Xanthomicrol 5-[6''-(3-Hydroxy-3-Methylglutaryl)Glucoside]	Flavones	-	651.19	345.1	C30H34O16	[M+H]+	964447	1.04226e+06	937803	368613	570352	1.01405e+06	5.94467e+06	7.48892e+06	7.99499e+06	3.6139e+06	3.98779e+06	4.70318e+06	434264	290611	296822	172630	142902	142362	584699	447598	444369	-	-
Lajp005530	Gardenin C malonyl glucoside	Flavones	-	653.17	347.08	C29H32O17	[M+H]+	1.43217e+07	1.80652e+07	1.41144e+07	1.50627e+07	1.19308e+07	1.88619e+07	6.89053e+06	6.41014e+06	8.88246e+06	5.96929e+06	6.78642e+06	7.56814e+06	3.0005e+06	2.24732e+06	2.3338e+06	2.40005e+06	1.87247e+06	3.35202e+06	9.07966e+06	7.9135e+06	6.52443e+06	-	-
mws0032	Myricetin	Flavonols	529-44-2	319.04	153.02	C15H10O8	[M+H]+	590022	396000	439643	489265	475070	470491	304723	344758	419714	207188	280036	140916	124444	145494	95606.7	207645	217253	237834	378706	292537	404386	C10107	ko00941,ko00944,ko01110
Hmcn001884	6-Hydroxyluteolin 5-glucoside	Flavones	-	463.09	301.03	C21H20O12	[M-H]-	966332	1.15745e+06	797796	1.10854e+06	1.00038e+06	1.0044e+06	1.24804e+06	1.0565e+06	1.07591e+06	1.03636e+06	869532	832239	860936	675879	1.06678e+06	948503	788529	963185	1.19172e+06	858799	1.00796e+06	-	-
Zmsp004363	Quercetin-3-O-(6''-O-acetyl)glucoside	Flavonols	-	507.12	303.05	C23H22O13	[M+H]+	408640	463071	511078	401006	534874	515200	593777	422047	732288	359310	452160	451419	523768	449906	385146	407341	509458	475446	535033	383706	466439	-	-
pmp001110	Apigenin-6-C-xyloside-8-C-arabinoside	Flavones	-	535.14	517.13	C25H26O13	[M+H]+	1.7793e+06	1.77899e+06	1.86896e+06	1.98473e+06	1.69104e+06	1.61434e+06	1.48793e+06	1.52945e+06	1.86823e+06	939822	1.01715e+06	1.26896e+06	1.4031e+06	1.42687e+06	1.54951e+06	727327	705718	772919	1.13207e+06	1.5602e+06	1.27896e+06	-	-
Hmmn003343	Sappanchalcone	Chalcones	94344-54-4	285.08	163.04	C16H14O5	[M-H]-	45646.4	58644.2	26855.6	57780.9	43577.9	55751	72335.3	43673.1	25470.3	41661.7	35160.4	56947.8	87546	82178.4	53895.5	39595.9	83867.3	45591.4	33992.7	45301.9	34936.1	-	-
MWSHY0186	Isosakuranetin (5,7-Dihydroxy-4'-methoxyflavanone)	Flavanones	480-43-3	287.09	153.02	C16H14O5	[M+H]+	112113	107217	129476	250130	161599	305901	121051	214763	98794.2	114073	88051.9	76157.6	25576.1	102971	81697.3	79006.3	71450.8	111252	87522	108536	79139.5	C05334	ko00941,ko01110
mws1608	Luteolin-6-C-glucoside (Isoorientin)	Flavones	4261-42-1	447.09	357.06	C21H20O11	[M-H]-	3.56116e+06	4.12555e+06	3.34191e+06	4.51134e+06	3.9822e+06	3.15704e+06	6.79038e+06	5.63395e+06	9.09134e+06	3.87086e+06	3.14918e+06	3.62993e+06	1.70682e+06	1.12137e+06	1.31264e+06	1.62517e+06	1.62944e+06	1.26683e+06	2.64005e+06	3.27609e+06	3.68937e+06	C01821	-
Zbnp004535	Limocitrin-3-O-(hydroxy-methylglutarate)glucoside-glucoside	Flavonols	-	815.23	347.08	C35H42O22	[M+H]+	3.1796e+07	2.94232e+07	2.463e+07	2.97173e+07	5.1583e+07	3.73726e+07	4.08895e+07	4.48231e+07	6.21369e+07	8.44452e+07	7.18274e+07	7.98713e+07	2.96624e+07	1.99082e+07	1.54325e+07	4.03219e+07	2.02401e+07	3.08719e+07	2.10134e+07	27852112	2.13148e+07	-	-
Wagp006699	Cirsilineol 5-[6''-(3-Hydroxy-3-Methylglutaryl)Glucoside]	Flavones	-	651.19	345.1	C30H34O16	[M+H]+	751054	921236	918235	468507	442977	613562	5.94063e+06	6.89056e+06	8.35556e+06	2.57744e+06	3.60333e+06	3.71761e+06	442820	310346	262206	180798	170282	266926	375897	505751	512524	-	-
Wagp004812	5-Hydroxy-6,7,4'-Trimethoxyflavone 5-O-glucoside	Flavones	-	491.15	329.1	C24H26O11	[M+H]+	168233	152375	169422	200527	152987	212961	492151	539294	505888	251661	287139	396412	260108	287309	239612	152043	268214	231165	243838	210550	174390	-	-
Jmgn005927	2-hydroxynaringenin	Flavanones	-	287.06	125.03	C15H12O6	[M-H]-	9	9	9	32206	23941.2	31053.3	27138.2	39411.2	37898.7	29574	34161.5	21533.9	9	9	9	29693.9	34796.2	32373.4	27920.2	20236.4	22637.3	-	-
pmp000128	Limocitrin-3-O-(3-hydroxy-3-methylglutarate)glucoside	Flavonols	-	653.17	347.1	C29H32O17	[M+H]+	1.54677e+07	1.72934e+07	2.51096e+07	18676313	1.59555e+07	2.09568e+07	7.15469e+06	1.06784e+07	1.25021e+07	8.39708e+06	8.45704e+06	7.57132e+06	2.94133e+06	2.14318e+06	2.67758e+06	2.45123e+06	2.2299e+06	2.54174e+06	1.24976e+07	1.10569e+07	8.91253e+06	-	-
Zmcp002666	Quercetin-3,7-Di-O-glucoside	Flavonols	-	627.14	303.05	C27H30O17	[M+H]+	3.16634e+06	3.11808e+06	2.9506e+06	3.19029e+06	3.14091e+06	3.52957e+06	2.65192e+06	2.79664e+06	2.10703e+06	4.9438e+06	4.87744e+06	4.67776e+06	3.09407e+06	3.68798e+06	4.18598e+06	2.76324e+06	3.82355e+06	3.93624e+06	2.96676e+06	2.52357e+06	3.52559e+06	-	-
pmp000178	Andrographidine D	Flavanones	113963-40-9	521.17	359.11	C25H28O12	[M+H]+	237124	267145	323555	201308	181771	133996	9	9	9	9	9	9	9	9	9	9	9	9	152915	195934	144630	-	-
HJAP148	Kaempferol-3-O-sambubioside	Flavonols	27661-51-4	581.15	287.06	C26H28O15	[M+H]+	41064.8	60842	38496.3	118896	82930.9	53031.9	71131.5	35850.7	52371	50148.8	46513.1	90384.2	46141.6	35063.6	66724.2	32461.3	29093.5	38909.4	52152	69748.2	53467.7	-	-
Layp006271	5-Hydroxy-3',4',7-trimethoxyflavone malonyl glucoside	Flavones	-	577.15	329.1	C27H28O14	[M+H]+	361882	336321	470448	442870	254803	311636	500390	671302	544483	626909	464472	629861	441271	427422	396883	345957	339765	382461	335460	394950	469723	-	-
Lmmn004625	Dihydrokaempferol-7-O-glucoside	Flavanonols	-	449.11	287.06	C21H22O11	[M-H]-	1.46041e+06	945496	991797	1.08912e+06	1.94811e+06	1.34626e+06	1.28198e+06	1.47263e+06	1.08136e+06	1.3045e+06	1.34751e+06	1.06708e+06	1.12466e+06	946779	1.1213e+06	1.35645e+06	1.13784e+06	1.31484e+06	1.17425e+06	1.61114e+06	1.27728e+06	-	-
pmb0636	Orientin-7-O-arabinoside	Flavones	-	581.15	431.3	C26H28O15	[M+H]+	5.73478e+06	7.0077e+06	5.91958e+06	4.50148e+06	4.53966e+06	4.00941e+06	5.13666e+06	4.17467e+06	6.57396e+06	5.7284e+06	4.84175e+06	8.11301e+06	8.03641e+06	6.19284e+06	8.29824e+06	1653827	1.82909e+06	1.01111e+06	3.63092e+06	4.97297e+06	3.89985e+06	-	-
HJN104	Dihydromyricetin-3-O-glucoside	Flavanonols	-	481.14	319.08	C21H22O13	[M-H]-	92600	89173	88958.3	87266.7	113268	80522	69243.5	87171.5	76614.6	97874.8	67310.7	74650.6	58784.6	87388.4	108916	80184.2	81312.9	85358.7	96305.2	73676.3	71446.5	-	-
Cmhp002692	Madreselvin A	Flavones	188682-83-9	641.17	317.06	C28H32O17	[M+H]+	1.76612e+07	1.49012e+07	1.98592e+07	1.38522e+07	9.78813e+06	1.25692e+07	1.77909e+07	1.75706e+07	1.40016e+07	1.43608e+07	1.59697e+07	2.02801e+07	1.32343e+07	1.55765e+07	1.25514e+07	1.58181e+07	1.50495e+07	1.53757e+07	1.5891e+07	1.28289e+07	1.14056e+07	-	-
Hmdp103165	Clitorin	Flavones	55804-74-5	741.22	287.06	C33H40O19	[M+H]+	268970	417745	304751	217275	201181	358639	275532	282408	240007	177831	237442	267438	67038.7	199506	144259	127217	147227	142963	126944	152995	179712	-	-
mws0789	Pinocembrin (Dihydrochrysin)	Flavanones	480-39-7	255.07	151	C15H12O4	[M-H]-	26134.7	11940.5	17446.6	12116.6	7138.16	20139	25754.4	18598.2	13098.4	16189.3	10247.9	13485.7	23879.8	29627.6	11177.5	21720.9	14688	14044.5	26464.5	33939.2	24697.2	C09827	ko00941
Zmhp005586	Rhodiosin	Flavonols	86831-54-1	611.16	303.05	C27H30O16	[M+H]+	6.87731e+06	3.09502e+06	5.60384e+06	6.96672e+06	5.59768e+06	1.10683e+07	5.21718e+06	8.53539e+06	7.57298e+06	6.98492e+06	7.86505e+06	7.37429e+06	3.11214e+06	4.35998e+06	4.23345e+06	4.09673e+06	6.35479e+06	4.63927e+06	4.59209e+06	5.4794e+06	3.86967e+06	-	-
Wagp006002	Hydroxyauranetin 5-[6''-(3-Hydroxy-3-Methylglutaryl)Glucoside]Glucoside	Flavones	-	857.27	389.12	C38H48O22	[M+H]+	1.53066e+06	1.2935e+06	1.3682e+06	1.16932e+06	2.00904e+06	1.81757e+06	2.11003e+06	1.7347e+06	2.21422e+06	2.99111e+06	2.97445e+06	3.02109e+06	3.34896e+06	2.5071e+06	2.37029e+06	2.81793e+06	3.39773e+06	2.40945e+06	2.65029e+06	2.12134e+06	1.89797e+06	-	-
Hmlp003185	Luteolin-7-O-(6''-malonyl)glucoside-5-O-rhamnoside	Flavones	-	681.17	287.05	C30H32O18	[M+H]+	118054	168509	142116	119936	239849	166489	333149	256185	259503	121015	191768	157635	229922	274479	157083	89206.8	142627	144381	141543	200724	167492	-	-
Hmcp001919	Isorhamnetin-3-O-(6''-acetylglucosyl)(1→3)-glucoside	Flavonols	-	683.18	521.12	C30H34O18	[M+H]+	767704	677256	557753	487462	471617	471259	976434	705598	994074	892776	790711	814580	1.45391e+06	1.3606e+06	1.42404e+06	573202	814891	1.02997e+06	683669	868772	621263	-	-
pme1201	Phloretin	Chalcones	60-82-2	273.08	167.03	C15H14O5	[M-H]-	9	9	9	8245.08	10763.9	7392.34	11369.9	9033.07	13699.2	9171.53	9547.16	6829.71	122990	192440	107803	44241.2	48678.2	54525.8	34244.9	34812.5	46391.3	C00774	ko00941,ko01110
Zmhp002401	Viscumneoside IV(Rhamnazin-3-O-(6''-hydroxymethylglutaryl)glucoside)	Flavonols	119725-29-0	637.18	331.08	C29H32O16	[M+H]+	6.67298e+06	7.43848e+06	7.35868e+06	6.98273e+06	7.0054e+06	7.84417e+06	1.40587e+06	2.03039e+06	2.40135e+06	1.06672e+06	1.25377e+06	1.07336e+06	976730	1.20941e+06	1.36534e+06	1.23337e+06	1.18337e+06	1.18521e+06	3.93251e+06	3.36144e+06	4.78702e+06	-	-
Hmcp002298	Limocitrin-3-O-arabinoside	Flavonols	-	479.12	347.07	C22H22O12	[M+H]+	7.56882e+06	9.06763e+06	7.68959e+06	9.29067e+06	4.51e+06	8.30458e+06	5.47289e+06	4.65328e+06	6.94355e+06	7.65516e+06	8.5923e+06	5.32986e+06	4.65639e+06	2.61532e+06	2.27793e+06	3.67963e+06	2.63468e+06	4.83508e+06	4.4085e+06	3.86357e+06	5.46981e+06	-	-
Zblp004717	3'-methoxyquercetin-3-O-L-rhamnosyl(1→2)-glucopyranoside	Flavonols	-	625.17	317.07	C28H32O16	[M+H]+	1.3651e+06	1.07853e+06	1.38505e+06	1.12947e+06	1.19048e+06	1.76496e+06	1.71102e+07	1.63822e+07	2.19654e+07	1.24052e+07	1.37678e+07	1.07735e+07	1.26787e+06	1.05286e+06	735074	828058	743562	915484	1.04471e+06	1.50361e+06	1.32183e+06	-	-
MWS20190	5,7,4'-trihydroxy-6,3',5'-trimethoxyisoflavone	Isoflavones	-	361.09	346.07	C18H16O8	[M+H]+	5.78956e+06	3.41359e+06	5.00057e+06	3.92806e+06	3.8812e+06	5.74015e+06	5.15482e+06	4.98112e+06	7.28456e+06	6.9942e+06	6.83594e+06	5.44744e+06	4.34823e+06	6.53678e+06	6.9782e+06	7.39307e+06	6.27157e+06	6.23101e+06	3.9273e+06	4.37192e+06	5.5286e+06	-	-
mws0047	Apigenin-7-O-neohesperidoside (Rhoifolin)	Flavones	17306-46-6	579.17	271.06	C27H30O14	[M+H]+	2.94171e+06	3.62533e+06	3.64992e+06	2.8059e+06	3.54492e+06	3.09156e+06	4.22471e+06	4.01619e+06	3.81858e+06	2.98344e+06	3.15474e+06	3.28874e+06	2.09553e+06	1.55937e+06	2.17534e+06	2.08596e+06	2.61864e+06	2.00356e+06	2.34517e+06	2.09474e+06	2.95483e+06	C12627	ko00944
Zmhn001257	Catechin-5-O-glucoside	Flavanols	-	451.12	289.07	C21H24O11	[M-H]-	9	9	9	9	9	9	9	9	9	10778	16876	11840.8	52431.6	44868.9	34585.9	53288	49605.9	52495.7	18518.4	26669.2	23976.7	-	-
Laxp004783	Abrusin	Flavones	-	477.14	315.09	C23H24O11	[M+H]+	884967	482030	989641	642479	679265	687307	1.1889e+06	1.05801e+06	1.41213e+06	1.13703e+06	845521	887071	1.19937e+06	815816	1.12975e+06	723821	699349	556456	683297	986964	843601	-	-
pmp000587	Luteolin-7-O-(6''-malonyl)glucoside	Flavones	-	535.11	287.05	C24H22O14	[M+H]+	176092	157810	206439	130291	215814	129326	361278	215207	307693	409371	344676	418820	2.57604e+06	3.11147e+06	2.03257e+06	2.80818e+06	2.54633e+06	2.44193e+06	891075	1.27175e+06	1.01772e+06	C10103	-
Hmgp003664	Apigenin-6-C-rhamnoside	Flavones	-	417.12	381.1	C21H20O9	[M+H]+	157337	113040	109293	127381	161262	190579	136940	249142	180040	127600	197978	129863	102520	125026	121377	114302	159832	144398	123355	176935	143513	-	-
Wagp005796	Umuhengerin 5-[6''-(3-Hydroxy-3-Methylglutaryl)Glucoside]Glucoside	Flavones	-	857.27	389.12	C38H48O22	[M+H]+	1.43216e+06	1.48987e+06	1.55905e+06	1.63017e+06	2.1153e+06	1.65896e+06	2.1094e+06	2.38228e+06	1.99093e+06	2.5722e+06	4.22989e+06	3.39264e+06	2.44008e+06	2.07907e+06	2.08999e+06	3.31405e+06	2.51004e+06	2.32681e+06	2.51432e+06	1.73072e+06	2.14695e+06	-	-
pmp001165	Iridin	Isoflavones	491-74-7	523.14	346.07	C24H26O13	[M+H]+	6.89997e+06	11935964	8.05113e+06	6.67183e+06	1.94329e+07	1.02924e+07	5.81302e+06	7.03947e+06	4.87292e+06	8.99449e+06	1.67776e+07	9.58825e+06	1.01385e+07	5.10778e+06	3.92272e+06	5.55515e+06	9.23912e+06	7.84077e+06	7.68173e+06	7.2341e+06	5.33787e+06	C10465	-
Hmqp003435	Apigenin-7-O-(2''-O-apiosyl)(6''-Malonyl)glucoside	Flavones	-	651.15	271.06	C29H30O17	[M+H]+	245734	206998	248589	144197	226614	248462	161123	154094	322510	262490	347521	344695	212108	173930	107665	297058	425738	382073	244165	328171	238622	C05622	ko00944
Wagp005436	Gardenin C 5-Diglucoside	Flavones	-	729.22	405.12	C32H40O19	[M+H]+	1799855	2.68955e+06	5.46476e+06	1.50842e+06	2.22133e+06	3.11992e+06	1.54731e+06	1.48728e+06	2.69e+06	3.99461e+06	6.75984e+06	1.1302e+07	1.45853e+06	1.22092e+06	1.55924e+06	1.66125e+07	1.90571e+07	1.58185e+07	4.52017e+06	4.25938e+06	3.10015e+06	-	-
MWS20148	Apigenin-4'-O-glucoside	Flavones	-	433.11	271.07	C21H20O10	[M+H]+	3.21491e+07	4.00031e+07	2.84365e+07	2.09745e+07	5.05081e+07	2.63832e+07	4.09401e+07	4.0056e+07	3.57584e+07	2.06399e+07	3.51654e+07	3.10749e+07	3.80997e+07	1.75621e+07	2.1402e+07	2.0433e+07	2.41233e+07	2.47605e+07	2.38121e+07	2.194e+07	1.62335e+07	-	-
Lmjp005224	4',5,7-Trihydroxy-3',3,6-Trimethoxyflavone (Jaceidin)	Flavones	10173-01-0	361.09	328.06	C18H16O8	[M+H]+	1.26246e+06	2.03485e+06	2.30468e+06	1.15727e+06	1.1229e+06	1.2488e+06	821018	1.59002e+06	1.33054e+06	5.73893e+06	5.41852e+06	5.03067e+06	2.20995e+06	2.7736e+06	2.07155e+06	2.05175e+06	2.1145e+06	1.9874e+06	1.87162e+06	1.34713e+06	1.95505e+06	-	-
mws1292	Isoschaftoside	Flavones	52012-29-0	565.16	409.09	C26H28O14	[M+H]+	86865.3	64465.4	106125	46711	102462	71509.4	40842.4	79914.5	95831.8	61128.3	68098.3	62591.9	46822.4	73772.2	94691.2	68925.8	86148.5	76340.3	68705.5	84965.9	58087.5	-	-
Hmpp003270	Luteolin-4'-O-glucoside	Flavones	6920-38-3	449.11	287.05	C21H20O11	[M+H]+	2.00917e+06	2.29312e+06	2.07251e+06	2.12785e+06	1.53012e+06	1.07693e+06	3.50116e+06	3.22624e+06	4.02203e+06	2.28615e+06	2.27406e+06	1.25929e+06	1.17438e+06	1.25009e+06	1.13727e+06	530541	770912	877736	1.51351e+06	1.01934e+06	1.31937e+06	-	-
Lmpp003930	Apigenin-7-O-(6''-p-Coumaryl)glucoside	Flavones	-	579.15	271.06	C30H26O12	[M+H]+	1.26494e+07	9.78448e+06	9.25769e+06	1.0283e+07	1.13919e+07	9.40637e+06	1.38574e+07	1.51404e+07	1.63464e+07	8.44768e+06	9.40005e+06	1.07944e+07	4.61018e+06	5.86608e+06	6.6967e+06	7.04137e+06	5.56423e+06	5.03636e+06	8.33358e+06	8.79025e+06	6.00255e+06	-	-
Lmsp003161	Kaempferol-3-O-sophoroside-7-O-rhamnoside	Flavonols	-	757.22	287.06	C33H40O20	[M+H]+	194829	163566	117468	150332	167325	124744	136769	133445	180122	419006	374396	348798	226047	223055	149437	476536	431617	252343	291771	210459	212015	-	-
pmb0666	Isovitexin-7-O-(6''-sinapoyl)glucoside	Flavones	-	801.22	639.1	C38H40O19	[M+H]+	4.81544e+06	4.6477e+06	4.05567e+06	6.41899e+06	8.18755e+06	6.70107e+06	6.6269e+06	5.14289e+06	8.59477e+06	1.48361e+07	1.35036e+07	1.76711e+07	1.20575e+07	1.72318e+07	1.26428e+07	1.65605e+07	1.66723e+07	1.39467e+07	8.34542e+06	1.21098e+07	9.34231e+06	-	-
pmb0713	Tricin-7-O-(2''-O-glucosyl)glucoside	Flavones	-	655.19	331.08	C29H34O17	[M+H]+	910273	1.46783e+06	741717	844713	714049	1.0351e+06	7.13656e+06	5.83801e+06	6.82633e+06	8.29495e+06	9.5926e+06	10223850	1.14893e+07	8.40785e+06	1.20795e+07	1.06909e+07	1.31537e+07	1.04656e+07	5.21315e+06	7.45474e+06	5.59726e+06	-	-
Lahp004102	rhamnazin-3-O-β-D-(6′′-β-hydroxy-β-methylglutaryl)-β-D-glucoside-4′-O-β-D-glucoside	Flavonols	-	799.23	331.08	C35H42O21	[M+H]+	3.24581e+06	3.18616e+06	5.47397e+06	3.96413e+06	3.08082e+06	4.761e+06	4.64177e+06	3.86833e+06	4.10713e+06	1.32011e+07	1.23434e+07	1.23457e+07	6.51854e+06	1.12437e+07	6.29424e+06	4.81502e+06	5.84508e+06	4.03696e+06	4.13145e+06	5.90243e+06	4.41786e+06	-	-
Wagp005813	5-Hydroxy-7,8,2',3'-Tetramethoxyflavone 5-Glucoside	Flavones	-	521.16	359.11	C25H28O12	[M+H]+	99276.7	92590.7	103685	81725.3	62455.2	124038	770605	559090	643616	436944	402024	371651	251372	189423	280182	100332	167245	111348	240323	175231	171076	-	-
Lmdp003286	Isohyperoside	Flavonols	35589-21-0	465.1	303.06	C21H20O12	[M+H]+	3.6274e+06	3.49163e+06	3.68019e+06	3.06536e+06	2.00492e+06	2.41459e+06	2.97936e+06	2.91481e+06	4.58584e+06	3.12658e+06	4.40274e+06	4.29442e+06	5.28131e+06	4.02121e+06	5.44702e+06	3.40607e+06	2.97688e+06	2.83961e+06	2.79365e+06	4.11922e+06	3.21933e+06	-	-
pmp001105	Kaempferol-3-O-neohesperidoside-7-O-glucoside	Flavonols	-	757.22	287.06	C33H40O20	[M+H]+	283245	301535	343420	334076	296317	247519	329573	356108	303714	495669	453932	559482	276300	321521	406252	286615	405855	405597	259205	263121	363672	-	-
Zmhp002640	6-Hydroxykaempferol-3-O-Rutinoside-6-O-glucoside	Flavonols	-	773.21	303.05	C33H40O21	[M+H]+	548132	429515	594596	902600	808157	580352	428032	559230	425996	779377	945087	767927	1.05691e+06	509350	1.29373e+06	665541	933067	751420	531999	628687	790969	-	-
pmb0603	Chrysoeriol-7,4'-di-O-glucoside	Flavones	-	625.18	301.6	C28H32O16	[M+H]+	436342	691921	463061	362060	560058	498053	481070	390668	623689	555694	547675	538923	698730	552228	591762	447463	503819	284766	403237	540786	607556	-	-
Wagp005966	Sudachitin 5-[6''-(3-Hydroxy-3-Methylglutaryl)Glucoside]	Flavones	-	667.19	361.09	C30H34O17	[M+H]+	961983	1.37353e+06	872065	776060	985358	1.63454e+06	195662	355876	390620	226755	485774	693064	189005	169911	137566	138517	254677	202284	629565	609851	426166	-	-
Zmhp003716	Rhodionidin	Flavonols	-	611.16	303.05	C27H30O16	[M+H]+	7.01693e+06	7.42668e+06	7.11939e+06	4.2854e+06	5.34175e+06	6.6367e+06	7.68426e+06	4.97139e+06	4.51538e+06	5.64311e+06	5.93849e+06	4.89312e+06	3.75667e+06	5.22106e+06	4.95544e+06	4.69013e+06	5.07198e+06	5.0392e+06	3.55172e+06	5.22069e+06	5.12087e+06	-	-
Zmlp003063	Luteolin-7-O-(2''-O-rhamnosyl)rutinoside	Flavones	-	741.23	433.12	C33H40O19	[M+H]+	1.13781e+06	1.09305e+06	1.29849e+06	1.21751e+06	912694	1.08809e+06	59511	74569.4	107101	43062.4	44180.9	29580.5	906380	1.13507e+06	1.03601e+06	978849	1.34742e+06	956410	897529	654441	988087	-	-
HJAP010	Luteolin-6,8-di-C-arabinoside	Flavones	-	551.14	497.1	C25H26O14	[M+H]+	187626	99814.6	181142	146641	250225	148156	260011	112612	134839	184516	60952.1	218026	117867	176514	150594	110388	124636	121319	85965.2	89390.5	122651	-	-
Lmsn002815	Kaempferol-3-O-rutinoside(Nicotiflorin)	Flavonols	17650-84-9	593.15	285.04	C27H30O15	[M-H]-	129860	133560	164958	154938	151727	130183	110015	124789	155778	66818.9	53442.1	92080.3	63883.9	66091.5	50196.1	58869.2	77333.5	54069.1	114679	98337.9	75577.5	C21833	ko00944,ko01110
Smsn003768	Tamarixetin-3-O-glucoside-7-O-sulfonate	Flavonols	-	557.06	477.1	C22H22O15S	[M-H]-	37286.9	30995.2	39183	40886.3	39686.1	50736.2	29268	38495.6	30849.5	37150.9	51843.2	35372	27384.7	23076.5	21222.3	20150.7	37040.1	29125.2	29834.8	38030.9	25332.4	-	-
pma6640	3'-O-Methyltricetin-7-O-glucoside	Flavones	-	479.12	317.07	C22H22O12	[M+H]+	1.02209e+07	1.32529e+07	9.96544e+06	1.16344e+07	1.37078e+07	9.77074e+06	200483	243523	304728	280147	291592	474209	1.03009e+07	4.57643e+06	4.43229e+06	6.82991e+06	8.95742e+06	6.30093e+06	6.64652e+06	6.94136e+06	9.58352e+06	-	-
Wagp005556	Gardenin D 5-[6''-(3-Hydroxy-3-Methylglutaryl)Glucoside]Glucoside	Flavones	-	843.25	375.11	C37H46O22	[M+H]+	4.42106e+06	4.15286e+06	4.1177e+06	4.41942e+06	7.35791e+06	6.25543e+06	276691	582549	1.09447e+06	1.12328e+06	1.63703e+06	1.41573e+06	1.19806e+07	1.00343e+07	1.02971e+07	1.13045e+07	9.39172e+06	1.24181e+07	6.69031e+06	7.71307e+06	1.00285e+07	-	-
Lssp210058	Quercetin-3-O-robinobioside	Flavonols	52525-35-6	611.16	303.06	C27H30O16	[M+H]+	8.76963e+06	1.13563e+07	7.34376e+06	9.54358e+06	1.25039e+07	15443077	1.43433e+07	2.03173e+07	1.88482e+07	8.33641e+06	9.0582e+06	1.12662e+07	8.19919e+06	5.91216e+06	6.90594e+06	5.70996e+06	5.99298e+06	7.9549e+06	6.29783e+06	7.58321e+06	4.93721e+06	-	-
pmb0566	Luteolin-7-O-glucoside-5-O-arabinoside	Flavones	-	581.15	383.2	C26H28O15	[M+H]+	363207	615782	403948	537635	508374	583009	326594	791218	264838	286818	243850	427612	167441	257461	313551	225766	246294	355397	540124	459174	349388	-	-
pma0760	3'-O-Methyltricetin-7-O-(6''-malonyl)glucoside	Flavones	-	565.12	317.07	C25H24O15	[M+H]+	1.64757e+06	1.66239e+06	2.04118e+06	1.18796e+06	1.27237e+06	1.28448e+06	2.98148e+06	2.1548e+06	2.26981e+06	1.83793e+06	1.99098e+06	2.2427e+06	6.36103e+06	6.26643e+06	4.26607e+06	3.08383e+06	2.65955e+06	2.22311e+06	2.09046e+06	1.50388e+06	2.32255e+06	-	-
mws1035	Kaempferol-3-O-robinoside-7-O-rhamnoside (Robinin)	Flavonols	301-19-9	741.22	433.11	C33H40O19	[M+H]+	1.18906e+06	1.02932e+06	821436	1.25007e+06	946439	968633	1.5592e+06	1.77664e+06	1.33709e+06	1.03324e+06	933865	1.34479e+06	1.09365e+06	939844	964151	962064	780079	985832	803460	1.11662e+06	1.2479e+06	C10178	-
Zmjp008513	Brickellin	Flavones	90357-63-4	405.12	390.1	C20H20O9	[M+H]+	233848	219845	220789	252837	209175	264668	259159	252821	284867	253632	263922	203409	185859	244703	186014	243063	198446	243369	155555	176110	234365	-	-
MWS20147	Luteolin-3'-O-glucoside	Flavones	-	449.11	287.06	C21H20O11	[M+H]+	895009	1.20893e+06	812783	772389	765296	912835	1.47181e+06	1.26507e+06	1.58421e+06	1.02209e+06	733344	793224	546820	360757	938747	618888	604493	462610	664011	740037	997251	-	-
MWSslk181	Isoliquiritin	Chalcones	5041-81-6	419.13	257.09	C21H22O9	[M+H]+	1.54891e+06	1.34203e+06	2.49523e+06	1.22445e+06	1.94137e+06	1.5928e+06	1.76368e+06	2.05326e+06	1.92794e+06	1.27174e+06	3.16989e+06	2.37082e+06	1.3452e+06	1.19722e+06	980265	1.68021e+06	1.73517e+06	2.12929e+06	1.19109e+06	1.14421e+06	1.67286e+06	C16978	-
Zmhp003186	Isovitexin-2''-O-(6'''-feruloyl)glucoside	Flavones	-	771.21	147.04	C37H38O18	[M+H]+	108952	189306	151690	178481	191210	215515	229196	187589	296933	327715	339522	310885	183319	118749	163934	168123	178864	138138	153216	125416	194346	-	-
Zmhp002714	5,6,7-Tetrahydroxy-8-methoxyflavone	Flavones	-	301.07	286.05	C16H12O6	[M+H]+	1.06003e+07	5.50622e+06	7.17123e+06	5.75664e+06	3.75772e+06	4.54153e+06	2.5311e+06	5.07574e+06	2.96361e+06	1.65421e+06	1.99738e+06	2.00891e+06	3.75718e+06	2.12087e+06	3.27309e+06	1.56626e+06	951913	1.26236e+06	4.37941e+06	5.63288e+06	3.64969e+06	-	-
Lmfn004065	Morin-3-O-arabinoside	Flavonols	-	433.08	300.03	C20H18O11	[M-H]-	37906.6	41792.4	32451.3	34151.3	56942	37302.9	37166.8	37108.7	36283.8	33558	31526.7	39785.1	54877.5	48066.2	30839.1	65787.9	70924.8	84612.1	49877	37337.9	58686.7	-	-
Hamp007846	5,6,7,8-Tetramethoxyflavone	Flavones	-	343.12	313.07	C19H18O6	[M+H]+	9.29522e+06	8.917e+06	7.71232e+06	7.12836e+06	7.55712e+06	9.45173e+06	6.2537e+06	5.46469e+06	6.36886e+06	6.54753e+06	9.64238e+06	9.14062e+06	8.77068e+06	8.82864e+06	8.35305e+06	9.15003e+06	8.52196e+06	7.37751e+06	8.74947e+06	5.56094e+06	7.48279e+06	-	-
Lmdp005525	Afrormosin (6,4'-Dimethoxy-7-Hydroxyisoflavone)	Isoflavones	550-79-8	299.09	284.07	C17H14O5	[M+H]+	113193	146255	123103	155120	120703	117407	149322	133906	175514	124369	122065	154648	107430	89961.3	153914	151447	145284	104125	93539	130023	147108	C10199	-
MWSHC2041	sophorabioside	Isoflavones	2945-88-2	579.17	271.06	C27H30O14	[M+H]+	1.00373e+07	1.21824e+07	9.96904e+06	8.78945e+06	1.22328e+07	1.04372e+07	1.46784e+07	1.67134e+07	1.68411e+07	1.05722e+07	8.87731e+06	1.09964e+07	6.13931e+06	6.90812e+06	4.31543e+06	4.91967e+06	7.84261e+06	6.45885e+06	9.35778e+06	1.14296e+07	7.26503e+06	-	-
Zmsp003339	3-{[3,4-dihydroxy-6-(hydroxymethyl)-5-{[3,4,5-trihydroxy-6-(hydroxymethyl)oxan-2-yl]oxy}oxan-2-yl]oxy}-5-hydroxy-7-methoxy-2-(4-{[3,4,5-trihydroxy-6-(hydroxymethyl)oxan-2-yl]oxy}phenyl)chromen-4-one	Flavonols	-	787.23	317.07	C34H42O21	[M+H]+	3.01442e+06	3.8504e+06	3.37079e+06	4.07018e+06	3.47591e+06	3.21193e+06	2.49624e+06	2.64873e+06	3.48323e+06	3.52309e+06	5.56135e+06	5.58666e+06	3.51802e+06	4.5356e+06	3.33914e+06	4.56498e+06	3.65846e+06	2.92169e+06	3.46741e+06	3.12126e+06	4.72346e+06	-	-
Hmmp002240	Isorhamnetin-3-O-rutinoside-7-O-(2''-O-glucosyl)glucuronate	Flavonols	-	963.27	801.23	C40H50O27	[M+H]+	64619.1	168396	106316	45103.9	116340	89992.1	105684	176294	52858.5	178616	233942	163959	93983.2	189911	180835	90288.4	180791	140199	88440	60677.1	95038.6	-	-
pmb3006	Apigenin-7-O-glucoside(Cosmosiin)	Flavones	578-74-5	431.1	269.04	C21H20O10	[M-H]-	20002.8	18872.1	38464.9	27967.2	34699.3	23675.7	50467.5	42291.5	17905.5	32079.9	20269.4	12091.5	9	9	9	9	9	9	34625.6	22365.6	26466.4	C04608	ko00944
pmb3053	Tricin-4'-O-eudesmic acid	Flavones	-	523.12	329.2	C27H24O11	[M-H]-	37071.5	35721.5	51361.9	12078.3	14805.1	18448.2	31583.7	31902.5	24774.7	25275.5	21061.5	19060.7	5494.56	4399.74	4322.24	9105.39	11269.4	8548.65	15736	11096.2	17575.4	-	-
Wagp006298	Natsudaidain 3-[6''-(3-Hydroxy-3-Methylglutaryl)Glucoside]glucoside	Flavones	-	887.28	419.14	C39H50O23	[M+H]+	2.61642e+06	3.5117e+06	3.56502e+06	3.38165e+06	3.14369e+06	2.96036e+06	3.00214e+06	3.66533e+06	5.13346e+06	5.91534e+06	5.13411e+06	6.1448e+06	5.04997e+06	4.4152e+06	5.37233e+06	4.2396e+06	5.4027e+06	6.11394e+06	5.1585e+06	4.50466e+06	3.24463e+06	-	-
Wahp004841	Homeriodictyol-7-O-β-O-glucoside	Flavanones	-	465.14	303.09	C22H24O11	[M+H]+	3.45111e+07	3.33762e+07	4.30487e+07	5.13425e+07	2.74621e+07	3.04677e+07	3.11135e+07	3.4853e+07	4.34258e+07	4.45848e+07	3.55659e+07	4.5025e+07	2.72948e+07	3.72399e+07	3.01796e+07	4.12108e+07	3.54938e+07	3.85145e+07	24660645	3.7247e+07	3.83427e+07	-	-
Wagp004576	Salvigenin 5-[6''-(3-Hydroxy-3-Methylglutaryl)Glucoside]glucoside	Flavones	-	797.25	329.1	C36H44O20	[M+H]+	186301	214301	242528	166995	107126	121625	113550	125670	179083	291676	360269	477678	153963	144365	158348	199440	243008	214828	211528	147846	142446	-	-
Wagp003429	Limocitrin 5-[6''-(3-Hydroxy-3-Methylglutaryl)Glucoside]-3-Diglucoside	Flavones	-	977.27	347.08	C41H52O27	[M+H]+	1.41591e+06	845538	1.33436e+06	764126	1.16448e+06	1.37033e+06	1.91281e+06	1.08222e+06	1.68379e+06	3.77608e+06	4.59796e+06	3.43052e+06	3.43135e+06	4.30013e+06	2.46227e+06	4.77224e+06	2.96224e+06	5.10233e+06	3.50895e+06	2.18731e+06	2.9075e+06	-	-
pma0249	3'-O-Methyltricetin-5-O-glucoside	Flavones	-	479.12	317.1	C22H22O12	[M+H]+	3.45492e+06	3.92526e+06	3.46317e+06	2.90624e+06	2.42311e+06	3.72327e+06	2.08844e+06	4.05476e+06	3.97788e+06	3.07859e+06	2.97556e+06	3.10188e+06	4.33573e+06	1.64141e+06	3.68751e+06	1.42604e+06	1.9283e+06	1.92628e+06	2.07066e+06	3.32836e+06	2.85533e+06	-	-
pmp000593	Luteolin-7-O-rutinoside	Flavones	3563-98-2	595.17	287.06	C27H30O15	[M+H]+	692363	616043	453288	655260	856202	558473	753012	840394	655987	771704	611458	736484	185054	159864	212442	241394	253272	189529	447321	633982	413743	-	-
Lmwp004293	Quercetin-3-O-(2'''-O-p-coumaroyl)sophoroside-7-O-glucoside	Flavonols	-	935.25	303.05	C42H46O24	[M+H]+	44628.7	99070.4	66243.4	40773.7	75600.5	42216.4	58227.8	83374.5	135687	68424.2	65088.6	104895	50826.7	49859.1	73614.5	88747.1	43503.4	82364.1	52894.4	83472.3	61577.4	-	-
mws1329	Quercetin-7-O-glucoside	Flavonols	491-50-9	463.09	301.04	C21H20O12	[M-H]-	583261	479015	414396	829449	677627	691868	761150	925509	626516	292118	350005	495211	244612	226851	326365	356175	370338	317465	276395	441680	426337	C12639	-
mws0744	Dihydromyricetin (Ampelopsin)	Flavanonols	27200-12-0	319.05	301.04	C15H12O8	[M-H]-	71498.2	92076.6	93359.8	115297	117828	103886	76301.4	95375.4	65837.5	23777.1	27956.9	15511.6	22851	27663.9	27029.3	9	9	9	39563.9	62453.5	62128.5	C02906	ko00941,ko01110
pmb0578	Luteolin-7-O-(6''-sinapoyl)glucoside	Flavones	-	655.17	207	C32H30O15	[M+H]+	129179	144974	91709.7	68469	143107	96236.5	254139	176089	176881	223081	199138	274489	352708	273190	224563	179692	197441	225205	111378	120372	172160	-	-
MWSHY0067	Quercetin-3-O-rutinoside (Rutin)	Flavonols	153-18-4	611.16	303.05	C27H30O16	[M+H]+	2.18602e+07	1.31228e+07	2.39986e+07	1.66846e+07	1.77713e+07	1.39269e+07	1.62882e+07	1.8023e+07	1.30716e+07	2.23061e+07	2.30668e+07	3.24171e+07	6.95384e+06	2.38377e+07	2.85825e+07	1.97307e+07	1.30062e+07	1.51974e+07	2.48527e+07	2.11519e+07	1.5021e+07	C05625	ko00944,ko01100,ko01110
mws0913	Kaempferol-3-O-galactoside (Trifolin)	Flavonols	23627-87-4	447.09	285.04	C21H20O11	[M-H]-	115592	84709.3	98259.6	90902.1	139626	126973	181009	176753	175823	120686	103798	137234	37936.6	57265.5	58526.5	102276	105226	91473.4	69668.2	115672	97707.7	C12626	ko00944,ko01110
pmb0716	Tricin-4'-O-glucoside-7-O-glucoside	Flavones	-	655.19	331.08	C29H34O17	[M+H]+	197163	79383.2	150180	138122	148746	164006	188897	225296	257795	264871	196530	265869	288718	354720	326626	377292	302806	317921	159036	262027	241465	-	-
Wagp005587	Sorbifolin 5-[6''-(3-Hydroxy-3-Methylglutaryl)Glucoside]Rhamnoside	Flavones	-	753.22	301.07	C34H40O19	[M+H]+	2.48472e+06	2.48658e+06	3.69139e+06	3.4062e+06	3.33501e+06	2.73394e+06	1.5899e+06	2.10763e+06	2.67967e+06	1.81578e+06	2.17347e+06	2.19675e+06	1.46416e+06	939963	1.29983e+06	739929	934167	916449	1.53332e+06	1.65653e+06	2.38258e+06	-	-
Wagp004935	Isoscutellarein 7,8,4'-trimethyl ether 5-[6''-(3-Hydroxy-3-Methylglutaryl)Glucoside]glucoside	Flavones	-	797.25	329.1	C36H44O20	[M+H]+	386237	230411	275083	209755	219172	186675	620730	846931	922340	617450	652149	704900	778254	977046	1.01854e+06	615275	655165	590073	356696	578122	431955	-	-
mws0072	Apigenin-5-O-glucoside	Flavones	28757-27-9	433.11	271.06	C21H20O10	[M+H]+	2.12223e+07	1.60822e+07	3.24413e+07	1.52572e+07	6.71222e+06	1.88389e+07	2.70754e+07	2.6784e+07	2.85626e+07	1.60132e+07	1.31514e+07	1.24567e+07	1.18048e+07	1.25347e+07	1.47318e+07	1.56985e+07	1.49992e+07	1.12421e+07	2.21773e+07	1.49894e+07	1.45955e+07	-	-
Jmbp005434	Gardenin E	Flavones	29550-07-0	391.1	361.05	C19H18O9	[M+H]+	5.14776e+06	8.00504e+06	7.64613e+06	5.87889e+06	4.42187e+06	3.95202e+06	3.52773e+06	6.21382e+06	3.79202e+06	7.19204e+06	6.4703e+06	7.20056e+06	3.95963e+06	3.84461e+06	4.3444e+06	6.10591e+06	6.29441e+06	4.80433e+06	4.51903e+06	4.76168e+06	6.98073e+06	-	-
Xmsn002700	Taxifolin-3'-O-glucoside	Flavanonols	31106-05-5	465.13	303.05	C21H22O12	[M-H]-	593058	729730	688747	1.0604e+06	1.06721e+06	1.20143e+06	1.31102e+06	1.49952e+06	1.17681e+06	1.06845e+06	617238	795526	387706	328297	272146	762103	924963	722673	745836	556870	452676	-	-
Hahp004959	Sesuvioside C	Isoflavones	-	655.19	347.08	C29H34O17	[M+H]+	1.74243e+07	2.2381e+07	1.9842e+07	4.96169e+07	4.46436e+07	2.42809e+07	1.77149e+07	1.09913e+07	2.0578e+07	2.40228e+07	1.86349e+07	2.65831e+07	1.2279e+07	7.13431e+06	7.61736e+06	1.79125e+07	1.86041e+07	1.09488e+07	1.48443e+07	2.39391e+07	1.70647e+07	-	-
pmp000980	Maohuoside A	Flavonols	128988-55-6	549.2	387.14	C27H32O12	[M+H]+	224031	312524	383272	300684	348999	307422	377746	328811	338519	186079	695170	1.06742e+06	9	9	9	9	9	9	580021	734212	435169	-	-
pme3514	Morin	Flavonols	480-16-0	301.04	151	C15H10O7	[M-H]-	9	9	9	9	9	9	9	9	9	236485	193922	121570	416764	453294	462337	287941	267457	281664	168189	143780	98812.5	C10105	-
HJAP126	Syringetin-3-O-rutinoside-7-O-glucoside	Flavonols	-	817.24	509.13	C35H44O22	[M+H]+	1.63225e+07	2.13352e+07	1.72157e+07	1.99827e+07	2.5844e+07	2.33951e+07	1.50737e+07	9.19858e+06	2.56456e+07	2.72853e+07	2.35256e+07	3.85525e+07	1.3325e+07	1.52426e+07	2.37433e+07	4.37033e+07	4.57883e+07	6.15511e+07	1.83366e+07	2.05913e+07	1.21176e+07	-	-
Lmcp004624	3-Methylkaempferol	Flavonols	1592-70-7	301.07	258.05	C16H12O6	[M+H]+	7.5373e+06	8.76237e+06	1.14992e+07	6.14345e+06	4.08413e+06	8.99426e+06	1.07532e+07	6.97305e+06	6.40483e+06	8.02343e+06	6.31858e+06	9.14589e+06	1.2692e+07	1.40228e+07	1.66713e+07	7.59938e+06	9.4694e+06	7.516e+06	1.02792e+07	6.12487e+06	7.79439e+06	C05902	-
pmb0631	Orientin-6-C-arabinoside	Flavones	-	581.15	515.4	C26H28O15	[M+H]+	36828.8	57202.2	41158.9	63336.2	73261.4	55596.5	59012.7	45795.3	88397	76057.7	106373	61346.9	35807.7	45490.1	38887.4	49390.5	93275	63508.4	67995.8	42691.5	71713	-	-
Zblp006164	7,3',4'-trimethoxyquercetin-3-O-α-L-rhamnosyl(1→2)-β-D-glucopyranoside	Flavonols	-	653.21	345.1	C30H36O16	[M+H]+	5.32042e+06	3.5006e+06	4.7692e+06	1.00336e+07	1.64974e+07	1.30925e+07	3.21982e+07	2.243e+07	1.79703e+07	1.69697e+07	1.42245e+07	1.80117e+07	1.69884e+07	1.44868e+07	1.24629e+07	1.36439e+07	1.12063e+07	1.1482e+07	7.96226e+06	1.16982e+07	1.36814e+07	-	-
Wagp004789	Limocitrol 5-[6''-(3-Hydroxy-3-Methylglutaryl)Glucoside]glucoside	Flavones	-	845.23	377.09	C36H44O23	[M+H]+	3.89979e+07	4.91793e+07	3.14552e+07	3.31916e+07	5.59425e+07	2.95767e+07	2.47194e+06	2.04425e+06	2.58377e+06	5.75346e+06	6.4252e+06	6.31208e+06	7.07541e+07	6.10005e+07	4.2703e+07	8.5446e+07	9.1084e+07	8.31089e+07	4.56057e+07	7.14665e+07	4.76753e+07	-	-
pmp001310	6-Hydroxykaempferol-3,6-O-Diglucoside	Flavonols	-	627.16	303.1	C27H30O17	[M+H]+	727092	557382	314928	177983	350953	171931	268869	215230	308637	200125	222111	324582	1.4579e+06	5.02066e+06	822630	1.07949e+06	1.23786e+06	1.45862e+06	771905	444437	693659	-	-
Lmfp004055	Morin-3-O-xyloside	Flavonols	-	435.09	303.05	C20H18O11	[M+H]+	237001	99025.9	253957	181949	113538	95255.6	230262	149793	206323	133705	228550	126821	82861.7	78902.3	91826.3	250440	175656	105156	73174.8	103286	61805	-	-
Wagp005605	Margaritene	Flavones	-	593.19	447.13	C28H32O14	[M+H]+	1.73634e+06	2.53133e+06	1.70017e+06	2.07071e+06	1.56336e+06	1.86681e+06	2.23091e+06	2.15727e+06	2.66835e+06	1.8962e+06	2.23562e+06	1.97594e+06	2.5221e+06	2.49708e+06	1.07678e+06	3.1218e+06	2.4041e+06	1.62581e+06	2.42206e+06	2.00023e+06	1.38211e+06	-	-
MWSslk210	Irigenin	Isoflavones	548-76-5	361.09	346.07	C18H16O8	[M+H]+	1.26162e+06	2.28602e+06	1.71328e+06	352817	810456	571773	826008	2.18021e+06	1.75031e+06	5.37508e+06	5.04653e+06	3.95165e+06	2.12893e+06	2.52289e+06	1.62848e+06	1.8221e+06	2.26448e+06	1.87792e+06	1.13928e+06	1.26614e+06	1.86484e+06	C17957	-
pma6218	O-MethylNaringenin-8-C-arabinoside	Flavanones	-	419.13	383.1	C21H22O9	[M+H]+	1.5336e+07	1.13209e+07	1.33021e+07	1.11703e+07	1.44459e+07	1.32183e+07	1.56866e+07	1.41109e+07	1.45366e+07	9.82604e+06	7.04691e+06	1.0416e+07	4.33415e+06	7.4375e+06	5.22367e+06	8.6297e+06	9.29097e+06	7.0393e+06	9.82294e+06	1.26854e+07	1.70048e+07	-	-
Lmjn004351	Quercetagetin-4'-Methyl Ether	Flavonols	-	331.05	165.99	C16H12O8	[M-H]-	36258	45143	32180.1	24598.1	15636.1	18230.3	77867.3	47371.6	31243.3	77222.1	44143	55050.8	70009.4	66934.6	83130.8	54243.9	69057.4	60791.4	32058.9	25469.9	18138.3	-	-
Lmjp002596	Quercetin-3-O-sambubioside	Flavonols	83048-35-5	597.14	303.05	C26H28O16	[M+H]+	174874	268201	130693	217170	244720	121270	250786	160936	176373	204817	206678	275678	236427	294420	171430	145162	130903	105017	159755	259949	171217	C12637	ko00944
Zmhp002409	Isoluteolin-6,8-di-C-glucoside	Flavones	-	611.16	491.12	C27H30O16	[M+H]+	2.66579e+07	2.72618e+07	3.05923e+07	4.70608e+07	2.57424e+07	2.25013e+07	2.24275e+07	1.62807e+07	1.89539e+07	2.51903e+07	2.713e+07	2.37094e+07	2.97439e+07	2.65407e+07	2.93368e+07	1.38903e+07	1.62054e+07	1.14595e+07	2.18965e+07	3.10813e+07	1.8239e+07	-	-
Lmcp003402	Tamarixetin-3-O-glucoside (Tamarixin)	Flavonols	27542-39-8	479.12	317.06	C22H22O12	[M+H]+	6.81288e+07	8.1418e+07	7.30503e+07	8.37739e+07	5.90478e+07	7.15496e+07	1.81341e+06	1.58813e+06	1.40135e+06	2.05113e+06	2.57697e+06	1.89924e+06	7.49603e+07	6.14693e+07	6.53094e+07	7.03594e+07	8.61357e+07	6.37959e+07	6.34199e+07	9.02848e+07	5.28033e+07	-	-
HJAP064	Isorhamnetin-3-O-(6''-malonyl)glucoside	Flavonols	-	565.12	317.08	C25H24O15	[M+H]+	2.45251e+06	2.12279e+06	3.01267e+06	1.91703e+06	1.34023e+06	1.79505e+06	2.61307e+06	1.60684e+06	2.00894e+06	1.5529e+06	1.46644e+06	2.42192e+06	3.74234e+06	5.55475e+06	3.17124e+06	3.4484e+06	3.9868e+06	3.11641e+06	2.26386e+06	2.47964e+06	3.75625e+06	-	-
pmb0571	Apigenin-7-O-(2''-glucosyl)arabinoside	Flavones	-	565.16	271.6	C26H28O14	[M+H]+	289227	331502	313222	305736	389000	393052	506167	452156	410493	326846	184260	330212	239985	184499	143929	208404	102812	204497	181127	328788	275790	-	-
pmb0620	Chrysoeriol-6,8-di-C-glucoside-7-O-glucoside	Flavones	-	787.23	625.1	C34H42O21	[M+H]+	444594	599052	424394	342534	291719	312775	641210	575968	521202	816520	573887	662233	1.03394e+06	960204	1.29023e+06	553568	580821	540729	641694	906507	518932	-	-
MWSHY0019	Hesperetin-7-O-neohesperidoside(Neohesperidin)	Flavanones	13241-33-3	611.2	303.09	C28H34O15	[M+H]+	6.37779e+06	5.32648e+06	7.43075e+06	5.21549e+06	4.46149e+06	5.29949e+06	7.22739e+06	6.4208e+06	8.34483e+06	7.70925e+06	7.41846e+06	6.14575e+06	4.38353e+06	4.49497e+06	4.22601e+06	4.76223e+06	6.25258e+06	5.53506e+06	4.28186e+06	6.41871e+06	7.81227e+06	C09806	ko00941
Lmdn003665	Farrerol-5,7-di-O-glucoside	Flavanones	-	623.2	299.09	C29H36O15	[M-H]-	190940	249090	271646	152441	137775	281752	59913.4	32985.4	78719.3	22879.1	23034	34079.6	9	9	9	9	9	9	79818.7	74659.3	123537	-	-
HJAP005	Laricitrin-3-O-glucoside	Flavonols	39986-90-8	495.11	333.07	C22H22O13	[M+H]+	3.4247e+06	4.27571e+06	3.88674e+06	2.55265e+06	3.58273e+06	4.16434e+06	3.75351e+06	3.30846e+06	3.89114e+06	4.23022e+06	4.85293e+06	4.38152e+06	3.8963e+06	3.27324e+06	3.8533e+06	4.56614e+06	4.82835e+06	4.32019e+06	1.84558e+06	2.58519e+06	3.37826e+06	-	-
pmp001311	6-Hydroxykaempferol-7,6-O-Diglucoside	Flavonols	-	627.16	303.1	C27H30O17	[M+H]+	5.54313e+06	2.75253e+06	4.36892e+06	4.83649e+06	3.84563e+06	2.94623e+06	3.46296e+06	3.33981e+06	4.30294e+06	5.27888e+06	6.28721e+06	8.1428e+06	5.8341e+06	4.76302e+06	3.90588e+06	4.96502e+06	5.55373e+06	4.06019e+06	4.22132e+06	3.57683e+06	6.23247e+06	-	-
Wagp006454	Xanthomicrol	Flavones	16545-23-6	345.1	312.06	C18H16O7	[M+H]+	7.83869e+06	7.3968e+06	8.13719e+06	8.58407e+06	7.54459e+06	6.6876e+06	1.03529e+07	7.04417e+06	1.30721e+07	1.87427e+07	1.16955e+07	1.17972e+07	7.97862e+06	5.80234e+06	3.59395e+06	6.61555e+06	6.53842e+06	3.45568e+06	8.13514e+06	4.92631e+06	5.10348e+06	-	-
pma0724	Naringenin-6-C-Glucoside	Flavanones	3682-03-9	435.13	285.08	C21H22O10	[M+H]+	4.63906e+06	5.39959e+06	3.50969e+06	3.68092e+06	4.0536e+06	4.03143e+06	2.59318e+06	4.27941e+06	4.13179e+06	4.44783e+06	4.50739e+06	4.76595e+06	5.06404e+06	6.14088e+06	7.21395e+06	4.13483e+06	6.79411e+06	3.89155e+06	5.11037e+06	2.78966e+06	3.74875e+06	-	-
Zmjp006684	Chrysosplenol E	Flavones	-	375.11	345.06	C19H18O8	[M+H]+	4.91966e+06	6.22242e+06	5.73143e+06	3.49919e+06	5.17376e+06	4.16269e+06	1.08412e+07	7.26489e+06	7.43807e+06	6.85682e+06	6.20326e+06	5.44445e+06	5.46579e+06	6.41127e+06	5.65451e+06	2.82158e+06	4.58331e+06	3.10797e+06	5.4157e+06	3.49287e+06	3.17629e+06	-	-
Hahp005738	Sesuvioside E	Isoflavones	-	669.2	361.09	C30H36O17	[M+H]+	2.4936e+06	4.39615e+06	6.16142e+06	2.49895e+06	4.01626e+06	3.15606e+06	2.97645e+06	3.17535e+06	3.44269e+06	4.79431e+06	6.0736e+06	7.21029e+06	2.40118e+06	4.51862e+06	2.57919e+06	9.35247e+06	9.14713e+06	9.38497e+06	6.92136e+06	3.66981e+06	5.55563e+06	-	-
Zmhn001036	Choerospondin	Flavanones	81202-36-0	433.11	271.06	C21H22O10	[M-H]-	1.54826e+06	1.05798e+06	1.05311e+06	1.36909e+06	1.08834e+06	1.37671e+06	1.30544e+06	1.25984e+06	1.33586e+06	1.34551e+06	758818	1.32629e+06	839992	842477	552345	1.07974e+06	1.13667e+06	1.27969e+06	1.61494e+06	914648	1.07784e+06	-	-
pmb1240	Phellodensin F	Flavanonols	53846-49-4	503.19	311.13	C26H30O10	[M+H]+	3.25331e+06	2.13232e+06	2.6488e+06	2.88082e+06	5.7092e+06	5.54405e+06	3.35626e+06	4.35329e+06	3.54173e+06	2.91996e+06	3.00901e+06	3.48173e+06	4.08101e+06	4.50262e+06	5.45751e+06	7.68947e+06	6.34e+06	6.94071e+06	3.5791e+06	5.69514e+06	3.3547e+06	-	-
Lmdn006025	2-Hydroxy-2,3-dihydrogenistein	Isoflavones	-	287.06	125.02	C15H12O6	[M-H]-	17327	23971.3	28839.1	32802.8	29375.6	22037	17600.5	34844.6	36453.6	32701.4	29687.8	24599.7	9	9	9	53799.1	50686.8	43936.3	38251.3	23615	22751.9	C12631	ko00943,ko01100,ko01110
HJAP119	Rhamnetin-3-O-Rutinoside-5-O-rhamnoside	Flavonols	-	771.22	317.06	C34H42O20	[M+H]+	134471	179821	109651	209691	68651.9	163625	151608	103346	108547	120196	206675	214775	328836	163801	627779	63018.2	132684	45277.5	163269	92464.2	105739	-	-
Wagp005333	Limocitrin 5-[6''-(3-Hydroxy-3-Methylglutaryl)Glucoside]	Flavones	-	653.17	347.08	C29H32O17	[M+H]+	1.29245e+07	2.17732e+07	1.9061e+07	1.66552e+07	1.60089e+07	1.5079e+07	4.93797e+06	9.34708e+06	1.08897e+07	8.06395e+06	9.02059e+06	6.27417e+06	4.08672e+06	2.62036e+06	2.57747e+06	1.7285e+06	3.5123e+06	2.61414e+06	8.90246e+06	1.01075e+07	1.57138e+07	-	-
Lmmp002755	Quercetin-7-O-rutinoside-4'-O-glucoside	Flavonols	-	773.21	303.05	C33H40O21	[M+H]+	281722	177719	109216	46343.2	137015	252869	148574	115325	116396	131348	92843.1	111187	92601.4	91487.2	115979	81156.3	146298	142132	90285.4	107103	162562	-	-
mws0919	Kaempferol-3-O-rhamnoside (Afzelin)(Kaempferin)	Flavonols	482-39-3	431.1	285.04	C21H20O10	[M-H]-	25491.2	32302.3	33684.4	30129.1	44499.9	42177.4	42096.2	63670.4	43319.1	20804.9	23222.4	24568.6	17896.7	23204.3	29919.7	11807.8	14288.6	13094.3	29001.5	14939.7	25265.7	C16911	ko00944
Zbnp003712	Limocitrin-3-O-(3-hydroxy-3-methylglutarate)glucoside-glucoside	Flavonols	-	815.22	347.08	C35H42O22	[M+H]+	5.29963e+06	5.77325e+06	1.04634e+07	9.93262e+06	5.16363e+06	7.83912e+06	2.01526e+06	3.04173e+06	5.50634e+06	3.08095e+06	3.04168e+06	8.23498e+06	2.4102e+06	1.80802e+06	2.79924e+06	2.68426e+06	1.51196e+06	902261	5.84665e+06	3.74995e+06	3.30021e+06	-	-
Lmmp006540	Tricin-7-O-(2''-Sinapoyl)glucuronide	Flavones	-	713.17	331.08	C34H32O17	[M+H]+	72123.2	61866	88750.3	165698	224937	108981	133125	132133	165166	1.20329e+06	1.15731e+06	1.4196e+06	128881	101458	125660	300362	291652	435263	112804	215699	157538	-	-
Lmsp003790	Isorhamnetin-3-O-sophoroside-7-O-rhamnoside	Flavonols	41328-75-0	787.23	317.07	C34H42O21	[M+H]+	3.61887e+06	3.95136e+06	2.12938e+06	2.27465e+06	2.40439e+06	2.03127e+06	2.75533e+06	2.29676e+06	2.36651e+06	2.80877e+06	2.97233e+06	2.38915e+06	3.49877e+06	2.04621e+06	2.62083e+06	4.22301e+06	2.38858e+06	5.75109e+06	2.06254e+06	2.74415e+06	1.41753e+06	-	-
Wagp007165	Gardenin E 5-[4'',6''-Di-(3-Hydroxy-3-Methylglutaryl)Glucoside]	Flavones	-	841.24	391.1	C37H44O22	[M+H]+	4.44611e+06	9.38912e+06	8.54723e+06	6.3744e+06	5.26261e+06	3.32792e+06	4.98748e+06	7.51109e+06	5.45703e+06	3.99302e+06	2.45617e+06	4.01146e+06	764975	503124	647875	472806	611289	730468	2.28218e+06	4.28517e+06	2.97576e+06	-	-
Xmyp004678	Kaempferol-3-O-(2''-O-xylosyl-6''-O-rhamnosyl)glucoside	Flavonols	-	727.21	287.05	C32H38O19	[M+H]+	541986	738906	469062	233468	471616	765161	710237	411656	823107	249970	294086	298037	172490	191159	213005	169180	96579.1	127051	231819	380583	219408	-	-
Lmyp006951	5,8,4'-Trihydroxy-6,7-dimethoxyflavone	Flavones	98755-25-0	331.08	273.04	C17H14O7	[M+H]+	30937.5	23549.2	51163	19948.9	46160.4	17147.5	38713.1	20297.3	18713.8	286809	235736	204860	168873	224083	128263	182182	157502	177826	98282	61512.2	54757.5	-	-
Lmmp002995	Quercetin-7-O-(2''-malonyl)glucosyl-5-O-glucoside	Flavonols	-	713.15	303.06	C30H32O20	[M+H]+	300873	119204	123035	104959	201347	121036	151194	212450	193745	178537	77185.9	129279	132099	189528	116895	141865	138374	202345	130470	73378.2	146143	-	-
Wbtp004798	8,11-dimethoxy-2h-[1,3]dioxolo[4,5-b]xanthen-10-one	Other Flavonoids	-	301.07	286.05	C16H12O6	[M+H]+	711618	1.01237e+06	1.21141e+06	583095	575456	765518	1.07629e+07	1.0785e+07	1.20937e+07	1.36854e+07	1.55577e+07	1.33598e+07	873809	733428	805196	342472	512893	504499	1.02785e+06	509847	827258	-	-
Lmcp005645	Quercetin-3,4'-Dimethyl Ether	Flavonols	33429-83-3	331.08	287.05	C17H14O7	[M+H]+	55324	45703.3	96489.3	51176.6	42673	37796.2	118717	88615.4	127933	104795	67441.4	57618.4	81039.8	45007.6	68917.6	67660.1	84375	41327.4	86510.7	49597.1	51606.3	-	-
Zmgp004436	Okanin-4'-(6''-O-acetyl)glucoside	Chalcones	-	509.13	347.08	C23H24O13	[M+H]+	9.40771e+06	2.6188e+07	1.28519e+07	1.05311e+07	2.14048e+07	1.45232e+07	8.31805e+06	7.13023e+06	3.39026e+07	1.15422e+07	2.34296e+07	1.51561e+07	4.41949e+07	2.24149e+07	2.36267e+07	2.28851e+07	3.06938e+07	2.48618e+07	1.86187e+07	1.55203e+07	9.18143e+06	-	-
Lssp210052	Quercetin-3-rutinoside-7-galactoside	Flavonols	50867-29-3	773.21	303.05	C33H40O21	[M+H]+	483191	537479	678862	666228	444494	1.28501e+06	374848	323678	488654	653773	727814	755718	533253	722490	718784	1.17647e+06	529929	1.35716e+06	402982	789849	555510	-	-
Zmjp006880	Chrysosplenol D	Flavones	14965-20-9	361.09	346.07	C18H16O8	[M+H]+	8.94251e+06	1.26756e+07	1.35904e+07	1.04292e+07	1.12842e+07	9.73181e+06	1.03021e+07	1.14878e+07	1.47837e+07	1.7773e+07	1.52e+07	1.49443e+07	1.46476e+07	1.16142e+07	8.87047e+06	8.21194e+06	1.18224e+07	9.64908e+06	1.27049e+07	6.24506e+06	1.0605e+07	C04552	-
Lmsn003297	3,4,2',4',6'-Pentahydroxychalcone-4'-O-glucoside	Chalcones	-	449.11	287.06	C21H22O11	[M-H]-	1.1789e+06	1.72302e+06	1.01914e+06	2.32548e+06	2.26193e+06	1.1968e+06	1.18585e+06	2.35595e+06	1.3337e+06	770296	814687	1.15912e+06	1.28056e+06	730355	600256	1.25635e+06	629045	1.15025e+06	701272	1.03993e+06	540350	C16408	ko00941,ko01110
Lmmp003903	Kaempferol-3-O-(2''-O-acetyl)glucoside	Flavonols	-	491.12	287.05	C23H22O12	[M+H]+	69094.6	108581	58368.1	97228.7	68921.2	59910.7	58031.3	93971.6	98219.3	80144.8	120987	110982	64329.3	53718.1	35789.8	73978	76411.9	80727.2	39147.2	79361.1	73061.8	-	-
Lmmp000897	Gallocatechin-(4α→8)-gallocatechin	Flavanols	-	611.14	287.05	C30H26O14	[M+H]+	1.26376e+06	2.7208e+06	3.21795e+06	1.49305e+06	2.104e+06	2.30982e+06	2.62153e+06	2.10097e+06	2.57412e+06	2.98852e+06	3.72254e+06	4.03436e+06	2.65174e+06	3.42964e+06	3.88357e+06	2.36477e+06	2.68442e+06	3.67744e+06	2.7076e+06	1.44405e+06	1.72448e+06	-	-
Zmhp004065	7,8-Dihydroxy-5,6,4'-trimethoxyflavone	Flavones	-	345.1	330.07	C18H16O7	[M+H]+	68522.2	70820	109968	62821.9	65468.6	61120.3	109632	83474.5	103609	255467	334669	276292	157007	131344	156852	180306	177158	161267	120790	59764.3	114436	-	-
Wagp007025	Scaposin 5-[4'',6''-Di-(3-Hydroxy-3-Methylglutaryl)Glucoside]	Flavones	-	841.24	391.1	C37H44O22	[M+H]+	1.82647e+07	1.0774e+07	1.43585e+07	9.52154e+06	1.333e+07	1.13351e+07	3.39508e+06	4.06119e+06	7.26898e+06	2.86046e+06	3.5114e+06	1.75531e+06	2.45131e+06	1.45627e+06	1.98271e+06	1.20402e+06	710002	1.22078e+06	4.21526e+06	7.16344e+06	4.0148e+06	-	-
Wagp004758	Limocitrin 5-[6''-(3-Hydroxy-3-Methylglutaryl)Glucoside]glucoside	Flavones	-	815.22	347.08	C35H42O22	[M+H]+	2.79821e+07	3.73677e+07	5.37605e+07	4.08385e+07	5.66459e+07	4.52413e+07	3.49868e+07	3.02726e+07	4.33047e+07	6.95592e+07	8.8495e+07	6.59951e+07	3.94857e+07	3.61994e+07	3.75633e+07	4.51507e+07	5.83263e+07	3.09443e+07	3.99563e+07	6.59297e+07	3.56189e+07	-	-
pmp000130	Natsudaidain-3-O-(5'-glucosyl-3-hydroxy-3-methylglutarate)glucoside	Flavonols	-	887.28	725.23	C39H50O23	[M+H]+	1.28804e+06	1.83123e+06	1.67501e+06	1.66438e+06	1.3888e+06	1.67321e+06	3.73627e+06	3.31488e+06	2.81416e+06	2.94776e+06	4.53223e+06	3.86682e+06	2.33095e+06	2.48369e+06	2.86821e+06	3.1627e+06	3.8405e+06	4.18803e+06	2.698e+06	1.83031e+06	3.75737e+06	-	-
pmp000589	Quercetin-7-O-(6''-malonyl)glucoside	Flavonols	-	551.1	303.05	C24H22O15	[M+H]+	169780	202814	86247.9	175508	82936.5	90593.2	149058	84747.4	131131	189735	175125	120447	1.39337e+06	1.00999e+06	915474	1.70783e+06	1.64734e+06	1.23703e+06	502343	1.06257e+06	838565	-	-
Lmjp003231	Patuletin-3-O-glucoside	Flavonols	-	495.11	333.07	C22H22O13	[M+H]+	2.04808e+06	1.97292e+06	2.40043e+06	1.11472e+06	1.0783e+06	1.14388e+06	918794	1.05297e+06	1.13489e+06	2.33624e+06	621868	503706	2.13881e+06	3.8129e+06	4.33024e+06	4.64253e+06	4.36221e+06	4.61632e+06	768526	1.16594e+06	587443	-	-
pmb0680	Vitexin-7-O-(6''-p-coumaroyl)glucoside	Flavones	-	741.2	147.3	C36H36O17	[M+H]+	256119	181970	293922	142191	232447	327701	491385	397220	593396	380855	318863	396142	211674	165227	245399	232154	231769	232078	166091	330308	352971	-	-
Zmdp003457	Myricetin-3-O-galactoside-3'-O-rhamnoside	Flavonols	-	627.16	319.05	C27H30O17	[M+H]+	572161	266274	356828	290136	335319	377986	545825	358930	644182	349189	203666	462839	217840	264796	229782	286273	180920	244239	226930	221164	400873	-	-
Wbtn004861	1,8-dihydroxy-2,6-dimethoxy-5-{[(2s,3r,4s,5s,6r)-3,4,5-trihydroxy-6-(hydroxymethyl)oxan-2-yl]oxy}xanthen-9-one	Other Flavonoids	-	465.1	285.04	C21H22O12	[M-H]-	137354	68156.1	109350	49638.5	73189.2	90587.3	35151.5	47706.3	31369.7	9	9	9	23155.8	29103.5	25734.2	9	9	9	60669.9	34837.3	32412.2	-	-
Zmhp002814	5,7,8-Tetrahydroxy-6-methoxyflavone	Flavones	-	301.07	286.05	C16H12O6	[M+H]+	6.78379e+06	9.91329e+06	9.45688e+06	5.29834e+06	3.12034e+06	4.31694e+06	2.36853e+06	2.20478e+06	2.60889e+06	1.59609e+06	1.51195e+06	1.5655e+06	2.56372e+06	2.71586e+06	1.51318e+06	1.01192e+06	1.12695e+06	1.02882e+06	2.43285e+06	5.35895e+06	4.70601e+06	-	-
Lmsp008681	5-Hydroxy-7,8,4'-Trimethoxyflavanone	Flavanones	-	331.12	197.05	C18H18O6	[M+H]+	75660.9	106317	102746	51143.4	31887.9	30942.4	80842.1	60242	122881	21863.8	30408.6	28776.7	25227.3	18794.8	14323.8	28943.2	22450.5	33455.8	55786.7	36585.3	25647.4	-	-
HJAP007	Syringetin-3-O-(6''-Acetyl)glucoside	Flavonols	-	551.14	347.08	C25H26O14	[M+H]+	204300	222495	297092	279384	299164	261854	332827	403452	410793	409425	366065	385799	289752	168639	375832	159379	178703	106447	163915	267132	123443	-	-
pmb0682	Apigenin-8-C-glucoside-7-O-(6''-sinapoyl)glucoside	Flavones	-	801.22	445.11	C38H40O19	[M+H]+	104159	80674.5	169836	48905	112940	156660	140395	128325	94749.9	137817	136995	144846	103064	100795	86934.6	103516	163306	195949	106095	185318	87784.3	-	-
Zmsp002938	2-(3,4-dihydroxyphenyl)-5-hydroxy-7-{[(2s,4s,5s)-3,4,5-trihydroxy-6-(hydroxymethyl)oxan-2-yl]oxy}-3-{[(2s,5s)-3,4,5-trihydroxy-6-({[(2r,4s,5r)-3,4,5-trihydroxy-6-methyloxan-2-yl]oxy}methyl)oxan-2-yl]oxy}chromen-4-one	Flavonols	-	773.22	303.05	C33H40O21	[M+H]+	1.02278e+06	477918	745474	864966	500990	622768	441885	534911	639650	1.18716e+06	603913	439899	537534	629405	870978	771477	699561	766049	617627	1.14914e+06	566288	-	-
pmn001644	Quercetin-3-O-(2''-O-acetyl)glucuronide	Flavonols	-	519.08	300	C23H20O14	[M-H]-	54270.8	50203.2	117460	74503.1	84282.9	45039.1	75493.3	60683	49399.1	48440.8	25632	81819.7	100803	91263.5	69633.6	126548	143867	126694	36639.9	89537.4	85277.8	-	-
Hmmn002588	Eriodictyol-7-O-(2''-O-rhamnosyl)xyloside-4'-O-glucuronide	Flavanones	-	741.21	621.16	C32H38O20	[M-H]-	32597.9	34498.3	38711.3	24489.1	31043.6	30048.8	10629.9	19708.7	17442.9	38784.9	50224.8	54696.4	16754	34146.9	46078.8	18071.2	44131.1	52175.8	33200.9	16781.2	42206.6	-	-
Hmcp005575	Quercetin-5,4'-di-O-glucoside	Flavonols	-	627.15	303.05	C27H30O17	[M+H]+	84914.6	99898.3	259205	116448	107715	173265	190665	185211	223785	131133	140948	105590	61041.2	56504.2	77006.1	101174	124761	99980.6	130878	113578	51975.6	-	-
Lmdp004426	Quercetin-3-O-[2''-O-(6'''-sinapoyl)glucosyl]glucoside	Flavonols	-	833.21	369.12	C38H40O21	[M+H]+	26076.3	25642.6	17136.7	39317.9	36751.3	29068.3	31644.3	9384.69	47387.9	29022	49806	81253.9	38836.2	38037.2	62384.2	57544.5	30782.1	65827	35038	30772.5	64505.2	-	-
Laxp003721	Nothofagin	Chalcones	11023-94-2	437.15	107.05	C21H24O10	[M+H]+	218743	237450	160325	152560	561251	206076	99456.6	213616	130485	324603	418828	93313.4	103434	160762	112853	104289	47890.7	92418.5	196714	88874.4	111974	-	-
Lmtp004126	Myricetin-3-O-(6''-malony)glucoside	Flavonols	-	567.1	319.04	C24H22O16	[M+H]+	80651.1	62654.6	137318	57683.7	111785	98869.4	9	9	9	85753.7	324052	122942	9	9	9	91408.2	64826.1	102059	115992	53626.3	64075.5	-	-
Lmpp003268	Kaempferol-3-O-rutinoside-7-O-glucoside	Flavonols	34336-18-0	757.22	287.06	C33H40O20	[M+H]+	284127	370118	161344	188024	359123	209653	418029	438839	473119	344657	456758	436049	411700	316546	356105	195609	227956	290607	134890	331775	222603	-	-
HJAP128	Isorhamnetin-3-O-rutinoside-7-O-rhamnoside	Flavonols	-	771.23	317.06	C34H42O20	[M+H]+	125378	125872	134762	116716	109727	108881	223262	102814	83557.7	131574	225003	108344	209209	256515	107075	58497	123580	106684	61667.7	72308.7	133610	-	-
Zmhp003322	Isovitexin-2''-O-(6'''-p-coumaroyl)glucoside	Flavones	-	741.2	433.11	C36H36O17	[M+H]+	79783.7	94167	172173	68708.3	70142.7	66880.4	106158	83408	83718.1	77631.6	106578	68013.9	113544	196951	156324	133476	99991.7	106053	178140	84036.8	91889.9	-	-
Wagp006418	Murrayanol 5-[6''-(3-Hydroxy-3-Methylglutaryl)Glucoside]glucoside	Flavones	-	873.26	405.12	C38H48O23	[M+H]+	1.77727e+06	1.19345e+06	1.03678e+06	1.6691e+06	1.30863e+06	1.1121e+06	1.6815e+06	1.92143e+06	1.39893e+06	3.1908e+06	7.47582e+06	4.97671e+06	2.52401e+06	2.50066e+06	4.53017e+06	5.02103e+06	3.53624e+06	3.38737e+06	3.07662e+06	1.72367e+06	1.35104e+06	-	-
Hmgp001888	Patuletin-3-O-rutinoside	Flavonols	-	641.17	317.06	C28H32O17	[M+H]+	306458	439529	382641	320452	338838	425334	498416	437706	586575	521491	610191	564369	940979	795866	709666	642535	555733	544151	328624	609614	275568	-	-
pmb0628	Eriodictyol-8-C-glucoside-4'-O-glucoside	Flavanones	-	613.18	451.1	C27H32O16	[M+H]+	302023	413884	270946	306474	184774	187082	424804	224266	339399	322522	268177	208412	442291	354778	438661	293495	299360	369463	193447	250908	451707	-	-
Lmdp004696	Kaempferol-3-O-(6''-Sinapyl)glucosyl-(1→2)-Galactoside	Flavonols	-	817.22	369.12	C38H40O20	[M+H]+	44852.6	16294	52108.7	51260.6	53605.4	59460.5	83405.9	42822.9	82283	54182.8	38725.8	75501.5	15684.1	31786	55139.6	67343.4	86872.9	66250.3	61828.8	21648	50650.8	-	-
Lmsp002982	Quercetin-3-O-sophoroside-7-O-rhamnoside	Flavonols	-	773.21	303.05	C33H40O21	[M+H]+	548118	1.00717e+06	475585	1.40435e+06	635102	710613	577830	705076	1.16164e+06	742928	670706	749729	719106	693766	1.01476e+06	685708	1.03089e+06	1.10632e+06	540154	680378	1.27168e+06	-	-
Lmmp002334	Quercetin-3-O-rutinoside-7-O-glucoside	Flavonols	-	773.21	303.05	C33H40O21	[M+H]+	88655.8	105767	106998	164068	82291.4	90464.7	150382	109222	108140	130866	70230.3	121588	137690	54604.9	88377.8	44017	82480.6	23291.2	48503.5	111711	57876.3	-	-
Zapp011291	6-geranylnaringenin	Flavanones	97126-57-3	409.2	297.08	C25H28O5	[M+H]+	9	9	9	9	9	9	76531.4	17664.3	10082.4	16423.2	15248.3	6555.66	9	9	9	9	9	9	11867.2	6910.03	4621.52	-	-
MWSslk187	Typhaneoside	Flavones	104472-68-6	771.24	317.07	C34H42O20	[M+H]+	149845	117662	106159	106690	143851	96270.5	177466	123949	182000	127414	121423	120889	197374	186015	209513	42702.5	66728.3	83291.1	192546	155420	63953.1	-	-
Wagp005996	Gardenin E 5-Rutinoside	Flavones	-	699.21	391.1	C31H38O18	[M+H]+	6.88085e+06	5.60771e+06	9.04333e+06	7.19683e+06	7.17437e+06	4.58518e+06	7.36205e+06	3.84144e+06	7.02098e+06	6.00769e+06	6.63267e+06	8.36767e+06	5.00163e+06	3.91967e+06	4.75726e+06	1.75148e+07	1.09981e+07	1.23113e+07	4.8687e+06	1.12473e+07	5.582e+06	-	-
pmb2976	Chrysoeriol-8-C-arabinoside-7-O-Sophoroside	Flavones	-	755.2	447.2	C33H40O20	[M-H]-	8051.77	15784.8	13869.4	13234.2	12923.6	12919.2	13087.9	8451.02	9010.83	11056.2	8872.95	9961.86	13881.4	7571.37	1939.66	19365.6	12256.9	11294.3	13545.9	5122.87	15468.3	-	-
HJAP061	Quercetin-3-O-(2''-O-arabinosyl)rutinoside	Flavonols	-	743.2	303.05	C32H38O20	[M+H]+	35510.7	40843.3	32240.5	58323	66466.4	52423.8	53479	47786.9	40380.5	39241.7	73761.2	53133.2	37695.1	20046	38020.5	35307.3	45362.4	26227.4	36292.1	15292.3	46949.8	-	-

## Sheet: Table S3
Table S3. Venn diagram results for nine comparison groups.
ct1 vs. ct2	ct1 vs. ct3	ct2 vs. ct3	cj1 vs. cj2	cj1 vs. cj3	cj2 vs. cj3	ct1 vs. cj1	ct2 vs. cj2	ct3 vs. cj3
Artemetin	Andrographidine	Artemetin	Artemetin	Chrysoeriol-6-C-glucoside-4'-O-glucoside	Artemetin	3,4'-Dihydroxyflavone	4',5-Dihydroxy-3,3',7-Trimethoxyflavone;	Chrysoeriol-6-C-glucoside-4'-O-glucoside
5-Hydroxy-7,3',4'-trimethoxyflavone	4',5-Dihydroxy-3,3',7-Trimethoxyflavone;	5-Hydroxy-7,3',4'-trimethoxyflavone	5-Hydroxy-7,8,2',6'-Tetramethoxyflavone	5-Hydroxy-7,8,2',6'-Tetramethoxyflavone	Chrysoeriol-6-C-glucoside-4'-O-glucoside	Prunetin	5,7,3',4'-Tetrahydroxy-6,8-dimethoxyflavone	Orientin-2''-O-xyloside
Pectolinarigenin	5,7,3',4'-Tetrahydroxy-6,8-dimethoxyflavone	4',5-Dihydroxy-3,3',7-Trimethoxyflavone;	Andrographidine	Andrographidine	Orientin-2''-O-xyloside	Baohuoside	Protogenkwanone	5-Hydroxy-7,3',4'-trimethoxyflavone
Protogenkwanone	Protogenkwanone	5,7,3',4'-Tetrahydroxy-6,8-dimethoxyflavone	5-Hydroxy-7,3',4'-trimethoxyflavone	Orientin-2''-O-xyloside	5-Hydroxy-7,3',4'-trimethoxyflavone	Chrysoeriol-7-O-(6''-feruloyl)glucoside	3,4'-Dihydroxyflavone	Apigenin-6,8-di-C-arabinoside
6'-Hydroxy-3,4,2',3',4'-Pentamethoxychalcone	3,4'-Dihydroxyflavone	Pectolinarigenin	4',5-Dihydroxy-3,3',7-Trimethoxyflavone;	5-Hydroxy-7,3',4'-trimethoxyflavone	Pectolinarigenin	Cirsimaritin	Gardenin	4',5-Dihydroxy-3,3',7-Trimethoxyflavone;
Gardenin	Gardenin	Protogenkwanone	5,7,3',4'-Tetrahydroxy-6,8-dimethoxyflavone	Apigenin-6,8-di-C-arabinoside	Protogenkwanone	Luteolin-7-O-glucuronide-(2→1)-glucuronide	Eleocharin	3,4'-Dihydroxyflavone
Eleocharin	Eleocharin	6'-Hydroxy-3,4,2',3',4'-Pentamethoxychalcone	Pectolinarigenin	4',5-Dihydroxy-3,3',7-Trimethoxyflavone;	3,2',4'-Trihydroxy-4,3',5',6'-Tetramethoxychalcone	5,7-Dihydroxy-3,6,8,3',4'-Pentamethoxyflavone	Iristectorigenin	Luteolin-6,8-di-C-glucoside
3-Hydroxy-5,7,8-trimethoxyflavone	Iristectorigenin	Gardenin	Protogenkwanone	5,7,3',4'-Tetrahydroxy-6,8-dimethoxyflavone	6'-Hydroxy-3,4,2',3',4'-Pentamethoxychalcone	2,4-dihydroxy-4'-methoxychalcone	5,3'-dihydroxy-6,7,4',5'-tetramethoxyflavone glucoside	Isorhamnetin;
5,3'-dihydroxy-6,7,4',5'-tetramethoxyflavone glucoside	4',5,7-Trihydroxy-3',6-dimethoxyflavone	Gardenin	3,4'-Dihydroxyflavone	Protogenkwanone	Gardenin	Daidzein-7-O-glucoside(Daidzin)	4',5,7-Trihydroxy-3',6-dimethoxyflavone	Hydroxy
4',5,7-Trihydroxy-3',6-dimethoxyflavone	Apigenin-8-C-glucoside-7-O-Sophoroside	Eleocharin	6'-Hydroxy-3,4,2',3',4'-Pentamethoxychalcone	3,2',4'-Trihydroxy-4,3',5',6'-Tetramethoxychalcone	Gardenin	Isosakuranetin	Demethoxysudachitin	Kaempferol-6,8-di-C-glucoside
Demethoxysudachitin	Demethoxysudachitin	3-Hydroxy-5,7,8-trimethoxyflavone	Iristectorigenin	3,4'-Dihydroxyflavone	Eleocharin	2-hydroxynaringenin	5,6-Dihydroxy-7,4'-dimethoxyflavone (Ladanein)	Kaempferol-3,7-O-diglucoside
Rehderianin	5,6-Dihydroxy-7,4'-dimethoxyflavone (Ladanein)	5,3'-dihydroxy-6,7,4',5'-tetramethoxyflavone glucoside	3-Hydroxy-5,7,8-trimethoxyflavone	Gardenin	3-Hydroxy-5,7,8-trimethoxyflavone	Phloretin	Rehderianin	Eucalyptin
Gnetifolin	Rehderianin	4',5,7-Trihydroxy-3',6-dimethoxyflavone	5,3'-dihydroxy-6,7,4',5'-tetramethoxyflavone glucoside	Eleocharin	5,3'-dihydroxy-6,7,4',5'-tetramethoxyflavone glucoside	Tricin-4'-O-eudesmic acid	Gnetifolin	4',5-Dihydroxy-3',5'-dimethoxyflavone
5,7-Dihydroxy-6,3',4',5'-tetramethoxyflavone (Arteanoflavone)	Penduletin	Apigenin-8-C-glucoside-7-O-Sophoroside	4',5,7-Trihydroxy-3',6-dimethoxyflavone	Iristectorigenin	4',5,7-Trihydroxy-3',6-dimethoxyflavone	7,3',4'-trimethoxyquercetin-3-O-α-L-rhamnosyl(1→2)-β-D-glucopyranoside	Sudachitin	5,4'-Dihydroxy-3,7-dimethoxyflavone(Kumatakenin)
Chrysoeriol-6,8-di-C-glucoside-4'-O-glucoside	Isorhamnetin;	Demethoxysudachitin	Apigenin-8-C-glucoside-7-O-Sophoroside	4',5,7-Trihydroxy-3',6-dimethoxyflavone	Demethoxysudachitin	6-Hydroxykaempferol-3,6-O-Diglucoside	Hydroxy	Baohuoside
Eupatorin-5-methylether	Gnetifolin	Rehderianin	Demethoxysudachitin	Apigenin-8-C-glucoside-7-O-Sophoroside	Rehderianin	Irigenin	Prunetin	8-Hydroxy-4',5,7-trimethoxyflavone
Hydroxy	Chrysoeriol-6,8-di-C-glucoside-4'-O-glucoside	Isorhamnetin;	5,6-Dihydroxy-7,4'-dimethoxyflavone (Ladanein)	Demethoxysudachitin	Sorbifolin	Tricin-7-O-(2''-Sinapoyl)glucuronide	Scaposin	Luteolin-7-O-gentiobioside
3,5,6,7-Tetramethoxyflavone	Sudachitin	Chrysoeriol-8-C-glucoside	Rehderianin	5,6-Dihydroxy-7,4'-dimethoxyflavone (Ladanein)	Hypolaetin	5,7,8-Tetrahydroxy-6-methoxyflavone	5,7,2'-Trhiyroxy-8-methoxyflavone	Swertiajaponin
Rhamnazine-4'-O-β-D-glucoside	Hydroxy	Gnetifolin	Penduletin	Rehderianin	Gnetifolin	5-Hydroxy-7,8,4'-Trimethoxyflavanone	Naringenin	Gardenin
Pinocembrin-7-O-neohesperidoside	Isorhamnetin-3-O-galactoide-7-O-rhamnoside	5,7-Dihydroxy-6,3',4',5'-tetramethoxyflavone (Arteanoflavone)	Isorhamnetin;	Sorbifolin	5,7-Dihydroxy-6,3',4',5'-tetramethoxyflavone (Arteanoflavone)		3',4'-Dihydroxy-7,5'-dimethoxyflavone	Gardenin
5,7,2'-Trhiyroxy-8-methoxyflavone	Eriodictyol-7-O-(6''-acetyl)glucoside	Eupatorin-5-methylether	Hypolaetin	Penduletin	Eupatorin-5-methylether	(3'-hydroxy-5,6,7,4'-tetramethoxyflavone)	4',5-Dihydroxy-3',5'-dimethoxyflavone	Gardenin
5,7-Dihydroxy-3',4',5'-trimethoxyflavone	Prunetin	Hydroxy	5,7-Dihydroxy-6,3',4',5'-tetramethoxyflavone (Arteanoflavone)	Isorhamnetin;	Kaempferol-6,8-di-C-glucoside		5,4'-Dihydroxy-3,7-dimethoxyflavone(Kumatakenin)	Yuanhuanin
Hydroxyauranetin	5,7,2'-Trhiyroxy-8-methoxyflavone	3,5,6,7-Tetramethoxyflavone	Chrysoeriol-6,8-di-C-glucoside-4'-O-glucoside	Gnetifolin	3,5,6,7-Tetramethoxyflavone		Luteolin-7-O-glucoside	Kaempferol-3-O-(6''-O-acetyl)glucoside
Baohuoside	Eucalyptin	kaempferol-3-O-β-glucopyranosyl	Eupatorin-5-methylether	5,7-Dihydroxy-6,3',4',5'-tetramethoxyflavone (Arteanoflavone)	Isorhamnetin-3-O-galactoide-7-O-rhamnoside		Aracarpene	Naringenin-7-O-glucoside
Aracarpene	3',4'-Dihydroxy-7,5'-dimethoxyflavone	Cirsimaritin-8-C-glucoside	Sudachitin	Chrysoeriol-6,8-di-C-glucoside-4'-O-glucoside	Eriodictyol-7-O-(6''-acetyl)glucoside		9,11-dimethoxy-2h-[1,3]dioxolo[4,5-b]xanthen-10-one	Murrayanol
9,11-dimethoxy-2h-[1,3]dioxolo[4,5-b]xanthen-10-one	4',5-Dihydroxy-3',5'-dimethoxyflavone	Eriodictyol-7-O-(6''-acetyl)glucoside	Casticin	Casticin	Pinocembrin-7-O-neohesperidoside		7-Benzyloxy-5-hydroxy-3',4'-methylenedioxyflavonoid	Gardenin
Dihydroxy-dimethoxyflavone	5,4'-Dihydroxy-3,7-dimethoxyflavone(Kumatakenin)	Prunetin	Hydroxy	Hydroxy	5,7,2'-Trhiyroxy-8-methoxyflavone		Andrographidine	Natsudaidain
Retusin	ageconyflavone	Pinocembrin-7-O-neohesperidoside	3,5,6,7-Tetramethoxyflavone	kaempferol-3-O-β-glucopyranosyl	Kaempferol-3,7-O-diglucoside		3',5'-dihydroxy-5,7,4'-trimethoxyflavone malonyl glucoside	Chrysoeriol-7-O-gentiobioside
Limocitrin-3-O-sophoroside-7-O-arabinoside	Luteolin-7-O-glucoside	5,7,2'-Trhiyroxy-8-methoxyflavone	Rhamnazine-4'-O-β-D-glucoside	Eriodictyol-7-O-(6''-acetyl)glucoside	5,7-Dihydroxy-3',4',5'-trimethoxyflavone		Sudachitin	Isoorientin-7-O-glucoside
Chrysosplenoside	Baohuoside	5,7-Dihydroxy-3',4',5'-trimethoxyflavone	Eriodictyol-7-O-(6''-acetyl)glucoside	Prunetin	Eucalyptin	(5-Hydroxy-7,4'-dimethoxy-6,8-dimethylflavone)	Hispidulin-8-C-glucoside	Loquatoside
Tambulin	Aracarpene	Hydroxyauranetin	Chrysoeriol-7-O-(6''-sinapoyl)glucoside	5,7,8,3',4',5'-Hexamethoxyflavone	4',5-Dihydroxy-3',5'-dimethoxyflavone		Santin	Quercetin
Tricin-7-O-neohesperidoside	9,11-dimethoxy-2h-[1,3]dioxolo[4,5-b]xanthen-10-one	Eucalyptin	Prunetin	5,7,2'-Trhiyroxy-8-methoxyflavone	5,4'-Dihydroxy-3,7-dimethoxyflavone(Kumatakenin)		6-Hydroxy-1,2,3,7-tetramethoxyxanthone	Chrysoeriol-7-O-(6''-malonyl)glucoside
Desmethylsinensetin	7-Benzyloxy-5-hydroxy-3',4'-methylenedioxyflavonoid	4',5-Dihydroxy-3',5'-dimethoxyflavone	Pinocembrin-7-O-neohesperidoside	Kaempferol-3,7-O-diglucoside	Luteolin-7-O-glucoside	(Cynaroside)	Tricin-7-O-(2''-Sinapoyl)glucoside	Ayanin
Gardenin	Retusin	5,4'-Dihydroxy-3,7-dimethoxyflavone(Kumatakenin)	5,7,8,3',4',5'-Hexamethoxyflavone	Eucalyptin	Baohuoside	Ⅰ;	Phloretin-4'-O-glucoside (Trilobatin)	Hispidulin-8-C-(2''-O-glucosyl)glucoside
Phloretin-4'-O-glucoside (Trilobatin)	Eriodictyol	Luteolin-7-O-glucoside	5,7,2'-Trhiyroxy-8-methoxyflavone	3',4'-Dihydroxy-7,5'-dimethoxyflavone	Quercetin	3,5,7,3'-tetramethyl ether	Gardenin	Chrysoeriol-7-O-(6''-feruloyl)glucoside
Eupatilin-7-O-glucoside	Limocitrin-3-O-sophoroside-7-O-arabinoside	Baohuoside	5,7-Dihydroxy-3',4',5'-trimethoxyflavone	4',5-Dihydroxy-3',5'-dimethoxyflavone	Aracarpene	2	Isohemiphloin	Hispidulin-8-C-(2''-O-xylosyl)xyloside
Eupatorin;	Chrysosplenoside	Aracarpene	Naringenin	5,4'-Dihydroxy-3,7-dimethoxyflavone(Kumatakenin)	9,11-dimethoxy-2h-[1,3]dioxolo[4,5-b]xanthen-10-one		Gardenin	5,7,4'-Trihydroxy-8-methoxyflavone-6-C-[Xylosyl-(1-2)]-glucoside
Monohydroxy-trimethoxyflavone	Santin	9,11-dimethoxy-2h-[1,3]dioxolo[4,5-b]xanthen-10-one	3',4'-Dihydroxy-7,5'-dimethoxyflavone	ageconyflavone	Dihydroxy-dimethoxyflavone		Cajanin	Patuletin-3-O-gentiobioside
Yuanhuanin	6-Hydroxy-1,2,3,7-tetramethoxyxanthone	Dihydroxy-dimethoxyflavone	4',5-Dihydroxy-3',5'-dimethoxyflavone	Luteolin-7-O-glucoside	Sudachitin		5-hydroxy-6,7,8,3',4'-pentamethoxyflavone	Isoorientin-7-O-(2''-rhamnosyl)glucoside
Kaempferol-3-O-(6''-O-acetyl)glucoside	Tricin-7-O-(2''-Sinapoyl)glucoside	7-Benzyloxy-5-hydroxy-3',4'-methylenedioxyflavonoid	Bracteaxanthone	Aracarpene	8-Hydroxy-4',5,7-trimethoxyflavone		Naringenin-7-O-glucoside	Diosmetin-8-C-(2''-O-arabinosyl)glucoside
Naringenin-7-O-glucoside	Desmethylsinensetin	3',5'-dihydroxy-5,7,4'-trimethoxyflavone malonyl glucoside	5,4'-Dihydroxy-3,7-dimethoxyflavone(Kumatakenin)	9,11-dimethoxy-2h-[1,3]dioxolo[4,5-b]xanthen-10-one	Eriodictyol	(5,7,3',4'-Tetrahydroxyflavanone)	Eriodictyol-5,3'-Di-O-glucoside	Chrysoeriol-5,7-di-O-glucoside
Cirsimaritin	Gardenin	8-Hydroxy-4',5,7-trimethoxyflavone	ageconyflavone	7-Benzyloxy-5-hydroxy-3',4'-methylenedioxyflavonoid	Limocitrin-3-O-sophoroside-7-O-arabinoside		Murrayanol	Cirsimaritin
Murrayanol	Phloretin-4'-O-glucoside (Trilobatin)	Eriodictyol	Luteolin-7-O-glucoside	Andrographidine	Chrysosplenoside	E	kaempferol-3-feruloyldiglucoside-7-glucoside	Tetahydroxyflavone-7-O-glucuronide
5-hydroxy-3-(4-hydroxyphenyl)-6,7-dimethoxychromen-4-one	Gardenin	Padmakastin	Flindulatin	3',5'-dihydroxy-5,7,4'-trimethoxyflavone malonyl glucoside	Luteolin-7-O-gentiobioside		Glucosyl-5,8,3'-trihydroxy-6,7,4'-trimethoxyflavone-8-O-β-D-glucoside	Luteolin-6-C-arabinoside-7-O-glucoside
Gardenin	6-Hydroxy-2'-methoxyflavone	Hispidulin-8-C-glucoside	5,7-Dihydroxy-3,4',6,8-tetramethoxyflavone	Sudachitin	Tambulin		Gardenin	Chrysoeriol
Chrysoeriol-5,7-di-O-rutinoside	Kaempferol-3-O-(2''-O-acetyl)glucuronide	Tambulin	Quercetin	8-Hydroxy-4',5,7-trimethoxyflavone	Tricin-7-O-neohesperidoside		Apigenin-8-C-Glucoside	Gallocatechin
Isobavachalcone	Gardenin	Tricin-7-O-neohesperidoside	Aracarpene	Retusin	Tricin-7-O-(2''-Sinapoyl)glucoside		Gardenin	Kaempferol-3-O-glucuronide
Chrysosplenoside	Cajanin	Desmethylsinensetin	9,11-dimethoxy-2h-[1,3]dioxolo[4,5-b]xanthen-10-one	Eriodictyol	Swertiajaponin		Chrysoeriol-5,7-di-O-rutinoside	carlinoside
Andrographidine	Kaempferol-3-O-(6''-O-acetyl)glucoside	6-C-MethylKaempferol-3-glucoside	Dihydroxy-dimethoxyflavone	Limocitrin-3-O-sophoroside-7-O-arabinoside	Desmethylsinensetin	5-[6''-(3-Hydroxy-3-Methylglutaryl)Glucoside]	Apigenin-6-C-glucoside	5,7,3',4'-Tetrahydroxy-6-methoxyflavone-8-C-[Xylosyl-(1-2)]-glucoside
5-hydroxy-6,7,3',4',5'-pentamethoxyflavone glucoside	Naringenin-7-O-glucoside	Gardenin	7-Benzyloxy-5-hydroxy-3',4'-methylenedioxyflavonoid	Luteolin-7-O-gentiobioside	Gardenin	E	Loquatoside	Diosmetin-8-C-(2''-O-rhamnosyl)glucoside
3',4'-Dihydroxy-5,6,7,8,5'-Pentamethoxyflavone	Gardenin	Phloretin-4'-O-glucoside (Trilobatin)	Andrographidine	Santin	Gardenin	B	5-hydroxy-6,7,3',4',5'-pentamethoxyflavone glucoside	Limocitrin-3,7-di-O-glucoside
5,8-dihydroxy-6,7,3',4'-tetramethoxyflavone-8-O-β-D-glucoside	Eriodictyol-5,3'-Di-O-glucoside	6-Hydroxy-2'-methoxyflavone	Cirsilineol	6-Hydroxy-1,2,3,7-tetramethoxyxanthone	Kaempferol-3-O-(2''-O-acetyl)glucuronide		Isorhamnetin-3,7-O-diglucoside	Limocitrol
Citrunobin	Murrayanol	Eupatilin-7-O-glucoside	Sudachitin	Swertiajaponin	Cajanin		Ayanin	Kaempferol-7-O-glucoside
Eriodictyol-8-C-glucoside	kaempferol-3-feruloyldiglucoside-7-glucoside	Gardenin	Retusin	Desmethylsinensetin	Eupatorin;	3',5-Dihydroxy-4',6,7-Trimethoxyflavone	Dihydroxy-dimethoxyflavone-7-O-glucoside	6,8-Diprenylnaringenin;
3',5'-dihydroxy-5,7,4'-trimethoxyflavone glucoside	Glucosyl-5,8,3'-trihydroxy-6,7,4'-trimethoxyflavone-8-O-β-D-glucoside	Apigenin-8-C-Arabinoside	Eriodictyol	Gardenin	Monohydroxy-trimethoxyflavone		Chrysoeriol-7-O-(6''-feruloyl)glucoside	Isosaponarin(Isovitexin-4'-O-glucoside)
4'-Hydroxy-5,6,7,8-Tetramethoxyflavone	Gardenin	Kaempferol-3-O-(2''-O-acetyl)glucuronide	Chrysosplenoside	Phloretin-4'-O-glucoside (Trilobatin)	Yuanhuanin		2'-Hydoxy-5-methoxyGenistein-4',7-O-diglucoside	Diosmetin-7-O-(6''-malonyl)glucoside
Flavoyadorinin	Gardenin	Cajanin	Santin	Gardenin	Kaempferol-3-O-(6''-O-acetyl)glucoside		Diosmetin-6-C-glucoside	Chrysoeriol-6-C-glucoside
Araneosol	Chrysoeriol-5,7-di-O-rutinoside	Eupatorin;	Tambulin	Gardenin	Eriodictyol-5,3'-Di-O-glucoside		Patuletin-3-O-gentiobioside	Kaempferol-6,8-di-C-glucoside-7-O-glucoside
Diosmetin-7-O-galactoside	Isobavachalcone	Monohydroxy-trimethoxyflavone	6-Hydroxy-1,2,3,7-tetramethoxyxanthone	Kaempferol-3-O-(2''-O-acetyl)glucuronide	Cirsimaritin	(4',5-dihydroxy-6,7-dimethoxyflavone)	Gardenin	Quercetin-3-O-(2''-O-galactosyl)glucoside
Hispidulin-7-O-glucoside(Homoplantaginin)	Prudomestin	Eriodictyol-7-O-Rutinoside	Tricin-7-O-neohesperidoside	Gardenin	5-hydroxy-3-(4-hydroxyphenyl)-6,7-dimethoxychromen-4-one		4'-Hydroxy-5,6,7,8,3',5'-Hexamethoxyflavone O-Glucoside	Epigallocatechin
Dihydroxy-dimethoxyflavone-7-O-glucoside	4',6-Dihydroxy-5,7-dimethoxyflavanone	Yuanhuanin	Tricin-7-O-(2''-Sinapoyl)glucoside	Cajanin	Chrysoeriol-7-O-(6''-acetyl)glucoside		Genistein-8-C-glucoside	Demethylnobiletin
5,7,4'-Trihydroxy-6,8-dimethoxyisoflavone-7-O-galactoside-rhamnose	Desmethoxysudachitin	Kaempferol-3-O-(6''-O-acetyl)glucoside	Desmethylsinensetin	Kaempferol-3-O-(6''-O-acetyl)glucoside	Glucosyl-5,8,3'-trihydroxy-6,7,4'-trimethoxyflavone-8-O-β-D-glucoside		Limocitrin	Quercetin-3-O-α-rhamnosyl
Sinensetin	Loquatoside	Naringenin-7-O-glucoside	Gardenin	Naringenin-7-O-glucoside	Gardenin	C	Hesperetin-5-O-glucoside	Chrysoeriol-5-O-glucoside
2'-Hydoxy-5-methoxyGenistein-4',7-O-diglucoside	Naringenin-7-O-Rutinoside(Narirutin)	Eriodictyol-5,3'-Di-O-glucoside	Eupatilin	Gardenin	Odoratin	7-Glucoside	3-Hydroxy-4',5,7-Trimethoxyflavanone	Carthamone
4'-Hydroxy-5,6,7,8,3',5'-Hexamethoxyflavone O-Glucoside	Eriodictyol-8-C-glucoside	Cirsimaritin	Phloretin-4'-O-glucoside (Trilobatin)	Eriodictyol-5,3'-Di-O-glucoside	Prudomestin	5-[6''-(3-Methylglutaconyl)Glucoside]Glucoside	3,3',4',5'-Tetrahydroxy-5,7-Dimethoxyflavone	Luteolin-8-C-glucoside
Chrysoeriol-5,7-di-O-glucoside	Naringenin-7-O-Neohesperidoside(Naringin)	kaempferol-3-feruloyldiglucoside-7-glucoside	Gardenin	Murrayanol	4',6-Dihydroxy-5,7-dimethoxyflavanone		Cirsimaritin	Apigenin;
3-Hydroxy-4',5,7-Trimethoxyflavanone	3,4,2',4',6'-Pentahydroxychalcone	5-hydroxy-3-(4-hydroxyphenyl)-6,7-dimethoxychromen-4-one	Cajanin	Acacetin	Desmethoxysudachitin	5-[6''-(3-Hydroxy-3-Methylglutaryl)Glucoside]	Tetahydroxyflavone-7-O-glucuronide	Isorhamnetin-3-O-gallate
Isorhamnetin-3-O-glucoside-7-O-rhamnoside	Genistein-7-O-galactoside-rhamnose	Chrysoeriol-7-O-(6''-acetyl)glucoside	Eupatorin;	kaempferol-3-feruloyldiglucoside-7-glucoside	Chrysosplenoside	B	3,5,7-Trihydroxyflavanone	Retusin
Centaurein	Kaempferol-3-O-(6''-malonyl)glucoside	Glucosyl-5,8,3'-trihydroxy-6,7,4'-trimethoxyflavone-8-O-β-D-glucoside	5-hydroxy-6,7,8,3',4'-pentamethoxyflavone	Chrysoeriol-7-O-(6''-acetyl)glucoside	Chrysoeriol-7-O-gentiobioside		Chrysoeriol	2'-Hydroxy-3,4,5,4',6'-pentamethoxychalcone
Diosmetin	Tamarixetin-3-O-(6''-malonyl)glucoside	Gardenin	Monohydroxy-trimethoxyflavone	Glucosyl-5,8,3'-trihydroxy-6,7,4'-trimethoxyflavone-8-O-β-D-glucoside	Isoorientin-7-O-glucoside		Centaurein	Quercetin-3-O-(2''-O-Rhamnosyl)rutinoside
Gallocatechin	Ayanin	Prudomestin	Yuanhuanin	Gardenin	5-hydroxy-6,7,3',4',5'-pentamethoxyflavone glucoside		3,3',5,7-Tetrahydroxy-4',6-Dimethoxyflavone;	Xanthomicrol
3,6,7,2',4'-Pentamethylquercetagetin	Araneosol	4',6-Dihydroxy-5,7-dimethoxyflavanone	Kaempferol-3-O-(6''-O-acetyl)glucoside	Tamarixetin-3-O-rutinoside	3',4'-Dihydroxy-5,6,7,8,5'-Pentamethoxyflavone		Gallocatechin	2-hydroxynaringenin
5,7-Dihydroxy-3,6,8,3',4'-Pentamethoxyflavone	Dihydroxy-dimethoxyflavone-7-O-glucoside	Natsudaidain	Gardenin	Gardenin	5,8-dihydroxy-6,7,3',4'-tetramethoxyflavone-8-O-β-D-glucoside		3,6,7,2',4'-Pentamethylquercetagetin	Orientin-7-O-arabinoside
Hispidulin-7-O-(6''-O-p-Coumaroyl)Glucoside	Syringetin	Isovitexin-2''-O-rhamnoside	Cirsimaritin	Isobavachalcone	Citrunobin		Apigenin-7,4'-dimethyl ether	Phloretin
5,2'-Dihydroxy-7,8-dimethoxyflavone glycoside	5,7,4'-Trihydroxy-6,8-dimethoxyisoflavone-7-O-galactoside-rhamnose	Desmethoxysudachitin	Murrayanol	Prudomestin	4'-Hydroxy-5,6,7,8-Tetramethoxyflavone		5,2'-Dihydroxy-7,8-dimethoxyflavone glycoside	Apigenin-7-O-(2''-O-apiosyl)(6''-Malonyl)glucoside
4-C-Glucose-1,3,6-trihydroxy-7-methoxyxanthone	Hydroxyauranetin	Chrysosplenoside	Acacetin	4',6-Dihydroxy-5,7-dimethoxyflavanone	Flavoyadorinin	A	Prudomestin	Gardenin
Eriodictyol-3'-O-glucoside	Apigenin-6,8-di-C-glucoside-4'-O-glucoside	Neoeriocitrin	kaempferol-3-feruloyldiglucoside-7-glucoside	Desmethoxysudachitin	Kaempferol-3-O-(6''-malonyl)glucoside		Naringenin-7-O-Rutinoside-5-O-glucoside	3'-O-Methyltricetin-7-O-(6''-malonyl)glucoside
Limocitrin-3,7-di-O-glucoside	Hispidulin-8-C-(2''-O-xylosyl)xyloside	Loquatoside	5-hydroxy-3-(4-hydroxyphenyl)-6,7-dimethoxychromen-4-one	Chrysoeriol-7-O-gentiobioside	Araneosol	5-[6''-(3-Hydroxy-3-Methylglutaryl)Glucoside]	4-C-Glucose-1,3,6-trihydroxy-7-methoxyxanthone	5,6,7-Tetrahydroxy-8-methoxyflavone
Tricin-4'-O-glucoside	2'-Hydoxy-5-methoxyGenistein-4',7-O-diglucoside	6,7-Dimethoxy-4-chromanone	Tenaxin	Isorhamnetin-3-O-arabinoside	Diosmetin-7-O-galactoside		Eriodictyol-3'-O-glucoside	Tricin-4'-O-eudesmic acid
6,8-Diprenylnaringenin;	Genistein-8-C-glucoside	Andrographidine	Glucosyl-5,8,3'-trihydroxy-6,7,4'-trimethoxyflavone-8-O-β-D-glucoside	Loquatoside	Hispidulin-7-O-glucoside(Homoplantaginin)		Demethylnobiletin	Dihydromyricetin
Isosaponarin(Isovitexin-4'-O-glucoside)	Limocitrin	Naringenin-7-O-Rutinoside(Narirutin)	Gardenin	Persicogenin	Hispidulin-8-C-(2''-O-glucosyl)glucoside		Limocitrin-3,7-di-O-glucoside	Taxifolin-3'-O-glucoside
Eriostemin	Natsudaidain	5-hydroxy-6,7,3',4',5'-pentamethoxyflavone glucoside	Gardenin	Naringenin-7-O-Rutinoside(Narirutin)	Hydroxyauranetin	5-[6''-(3-Hydroxy-3-Methylglutaryl)Glucoside]	Jaceidin	Syringetin-3-O-rutinoside-7-O-glucoside
Ombuin	Chrysoeriol-8-C-glucoside-7-O-(6''-feruloyl)glucoside	3',4'-Dihydroxy-5,6,7,8,5'-Pentamethoxyflavone	Isobavachalcone	Eriodictyol-8-C-glucoside	Sinensetin	(5,6,7,3',4'-pentamethoxyflavone)	Chrysoeriol-6-C-glucoside	Morin-3-O-xyloside
Gardenin	3,3',4',5'-Tetrahydroxy-5,7-Dimethoxyflavone	5,8-dihydroxy-6,7,3',4'-tetramethoxyflavone-8-O-β-D-glucoside	Odoratin	Naringenin-7-O-Neohesperidoside(Naringin)	5,7,4'-Trihydroxy-8-methoxyflavone-6-C-[Xylosyl-(1-2)]-glucoside		Iristectorigenin	Isoluteolin-6,8-di-C-glucoside
Limocitrol	Rhodiolgin	Citrunobin	Prudomestin	Gossypetin-3-O-rutinoside-8-O-rhamnoside	4'-Hydroxy-5,6,7,8,3',5'-Hexamethoxyflavone O-Glucoside		Sieboldin	Sesuvioside
Gerontoisoflavone	Kaempferol-3-O-glucoside-7-O-rhamnoside	3',5'-dihydroxy-5,7,4'-trimethoxyflavone glucoside	Desmethoxysudachitin	Kaempferol-3-O-(6''-malonyl)glucoside	Isoorientin-7-O-(2''-rhamnosyl)glucoside		Acerosin	2-Hydroxy-2,3-dihydrogenistein
Tricin-7-O-(2''-feruloyl)glucoside	Isorhamnetin-3-O-glucoside-7-O-rhamnoside	Naringenin-7-O-Neohesperidoside(Naringin)	Chrysosplenoside	Apigenin-7-O-glucoside-4'-O-rutinoside	Genistein-8-C-glucoside		Demethylnobiletin	Rhamnetin-3-O-Rutinoside-5-O-rhamnoside
Quercetin-5-O-β-D-glucoside	Chrysoeriol-6-C-glucoside-4'-O-(6''-sinapoyl)glucoside	4'-Hydroxy-5,6,7,8-Tetramethoxyflavone	5,7,4',5'-Tetrahydro-3',6-dimethoxyflavone	Isorhamnetin-3,7-O-diglucoside	Diosmetin-8-C-(2''-O-arabinosyl)glucoside		Centaureidin	Tricin-7-O-(2''-Sinapoyl)glucuronide
Cirsiliol-8-C-(2''-glucosyl)glucoside	Centaurein	Flavoyadorinin	Loquatoside	Tamarixetin-3-O-(6''-malonyl)glucoside	Quercetin-3-O-glucoside	(Isoquercitrin)	Chrysoeriol-5-O-glucoside	1,8-dihydroxy-2,6-dimethoxy-5-{[(2s,3r,4s,5s,6r)-3,4,5-trihydroxy-6-(hydroxymethyl)oxan-2-yl]oxy}xanthen-9-one
Natsudaidain-3-O-(3-hydroxy-3-methylglutarate)glucoside	Quercetin-3-O-(6''-O-acetyl)galactoside	3,4,2',4',6'-Pentahydroxychalcone	Persicogenin	Ayanin	Chrysoeriol-5,7-di-O-glucoside		Tricin-7-O-(2''-feruloyl)glucoside	5,7,8-Tetrahydroxy-6-methoxyflavone
Scaposin	5,6,7,3',-Tetramethyl-4'-hydroxyflavone	Genistein-7-O-galactoside-rhamnose	Rivularin	Araneosol	Kaempferol-3-O-glucoside-7-O-rhamnoside		Quercetin-3,3'-dimethyl ether	Myricetin-3-O-(6''-malony)glucoside
5,4'-Dihydroxy-3,6,7,3'-tetramethoxyflavone-4'-O-glucoside	Chrysosplenetin	Kaempferol-3-O-(6''-malonyl)glucoside	5-hydroxy-6,7,3',4',5'-pentamethoxyflavone glucoside	Thymonin	Luteolin-6-C-arabinoside-7-O-glucoside		Retusin	Kaempferol-3-O-(6''-Sinapyl)glucosyl-(1→2)-Galactoside
Isosalipurposide	3,3',5,7-Tetrahydroxy-4',6-Dimethoxyflavone;	Tamarixetin-3-O-(6''-malonyl)glucoside	Mikanin	Syringetin	Luteolin-7-O-glucuronide-(2→1)-glucuronide		Sesuvioside	Typhaneoside
6-C-Methylquercetin-3-O-rutinoside	Norwogonin	Ayanin	3',4'-Dihydroxy-5,6,7,8,5'-Pentamethoxyflavone	5,7,4'-Trihydroxy-6,8-dimethoxyisoflavone-7-O-galactoside-rhamnose	Centaurein		Cirsiliol	Gardenin
Sesuvioside	Apigenin-7,4'-dimethyl ether	Araneosol	5,8-dihydroxy-6,7,3',4'-tetramethoxyflavone-8-O-β-D-glucoside	Hydroxyauranetin	Quercetin-3-O-(6''-O-acetyl)galactoside		Syringetin-3-O-glucoside
Xanthomicrol	Galangin	Quercetin3-O-galactoside	Eriodictyol-8-C-glucoside	Aromadendrin-7-O-glucoside	Diosmetin	(5,7,3'-Trihydroxy-4'-methoxyflavone)	Luteolin-6-C-glucoside	(Isoorientin)
Gardenin	5,2'-Dihydroxy-7,8-dimethoxyflavone glycoside	Diosmetin-7-O-galactoside	4'-Hydroxy-5,6,7,8-Tetramethoxyflavone	2'-Hydoxy-5-methoxyGenistein-4',7-O-diglucoside	Norwogonin		Cirsilineol	5-[6''-(3-Hydroxy-3-Methylglutaryl)Glucoside]
Cirsilineol	5,7,3',4'-Tetrahydroxy-6-methoxyflavone-8-C-[Xylosyl-(1-2)]-glucoside	Hispidulin-7-O-glucoside(Homoplantaginin)	Gossypetin-3-O-rutinoside-8-O-rhamnoside	5,7,4'-Trihydroxy-8-methoxyflavone-6-C-[Xylosyl-(1-2)]-glucoside	3,6,7,2',4'-Pentamethylquercetagetin	3'-O-Beta-D-Glucoside	Catechin-5-O-glucoside
5-Hydroxy-6,7,4'-Trimethoxyflavone 5-O-glucoside	2,4-dihydroxy-4'-methoxychalcone	Dihydroxy-dimethoxyflavone-7-O-glucoside	Flavoyadorinin	Patuletin-3-O-gentiobioside	5,7-Dihydroxy-3,6,8,3',4'-Pentamethoxyflavone		Gardenin	C
2-hydroxynaringenin	Natsudaidain	5,7,4'-Trihydroxy-6,8-dimethoxyisoflavone-7-O-galactoside-rhamnose	Apigenin-7-O-glucoside-4'-O-rutinoside	Isoorientin-7-O-(2''-rhamnosyl)glucoside	Hispidulin-7-O-(6''-O-p-Coumaroyl)Glucoside		4',5,7-Trihydroxy-3',3,6-Trimethoxyflavone	(Jaceidin)
Andrographidine	4-C-Glucose-1,3,6-trihydroxy-7-methoxyxanthone	Apigenin-6,8-di-C-glucoside-4'-O-glucoside	1,2,3,6,7-Pentamethoxyxanthone	Genistein-8-C-glucoside	carlinoside		Kaempferol-3-O-sophoroside-7-O-rhamnoside
Phloretin	Flindulatin	Aromadendrin-7-O-glucoside	Ayanin	Limocitrin	2,4-dihydroxy-4'-methoxychalcone		Isovitexin-7-O-(6''-sinapoyl)glucoside
Viscumneoside	2,4,4'-trihydroxychalcone	Sinensetin	Araneosol	Natsudaidain	Natsudaidain	3-[6''-(3-Hydroxy-3-Methylglutaryl)Glucoside]	rhamnazin-3-O-β-D-(6′′-β-hydroxy-β-methylglutaryl)-β-D-glucoside-4′-O-β-D-glucoside
3'-methoxyquercetin-3-O-L-rhamnosyl(1→2)-glucopyranoside	Kaempferol-7-O-glucoside	Hispidulin-8-C-(2''-O-xylosyl)xyloside	Robinson-7-O-Neohesperidin	Chrysoeriol-8-C-glucoside-7-O-(6''-feruloyl)glucoside	Naringenin-7-O-Rutinoside-5-O-glucoside		Luteolin-7-O-(2''-O-rhamnosyl)rutinoside
Tricin-7-O-(2''-O-glucosyl)glucoside	Luteolin-7-O-neohesperidoside	2'-Hydoxy-5-methoxyGenistein-4',7-O-diglucoside	Thymonin	Chrysoeriol-5,7-di-O-glucoside	Diosmetin-8-C-(2''-O-rhamnosyl)glucoside		Salvigenin	5-[6''-(3-Hydroxy-3-Methylglutaryl)Glucoside]glucoside
5-Hydroxy-7,8,2',3'-Tetramethoxyflavone	Chrysoeriol-6-C-glucoside	4'-Hydroxy-5,6,7,8,3',5'-Hexamethoxyflavone O-Glucoside	Hispidulin-7-O-glucoside(Homoplantaginin)	3,3',4',5'-Tetrahydroxy-5,7-Dimethoxyflavone	Flindulatin	5-[6''-(3-Hydroxy-3-Methylglutaryl)Glucoside]	Limocitrin	5-[6''-(3-Hydroxy-3-Methylglutaryl)Glucoside]-3-Diglucoside
Sudachitin	Iristectorigenin	Genistein-8-C-glucoside	Dihydroxy-dimethoxyflavone-7-O-glucoside	Kaempferol-3-O-glucoside-7-O-rhamnoside	Limocitrin-3,7-di-O-glucoside		Quercetin-7-O-glucoside
Luteolin-7-O-(2''-O-rhamnosyl)rutinoside	6,7-dihydroxy-1,3-dimethoxyxanthen-9-one	Limocitrin	Syringetin	Cirsimaritin	2,4,4'-trihydroxychalcone		Dihydromyricetin	(Ampelopsin)
3'-O-Methyltricetin-7-O-glucoside	Acacetin-7-O-(6''-O-acetyl)glucoside	Natsudaidain	5,7,4'-Trihydroxy-6,8-dimethoxyisoflavone-7-O-galactoside-rhamnose	Isorhamnetin-3-O-glucoside-7-O-rhamnoside	Tricin-4'-O-glucoside		Morin
Gardenin	Gardenin	Chrysoeriol-8-C-glucoside-7-O-(6''-feruloyl)glucoside	Sinensetin	Tetahydroxyflavone-7-O-glucuronide	Kaempferol-7-O-glucoside		Limocitrol	5-[6''-(3-Hydroxy-3-Methylglutaryl)Glucoside]glucoside
5,6,7-Tetrahydroxy-8-methoxyflavone	Limocitrol	Chrysoeriol-5,7-di-O-glucoside	2'-Hydoxy-5-methoxyGenistein-4',7-O-diglucoside	Luteolin-6-C-arabinoside-7-O-glucoside	6,8-Diprenylnaringenin;	Lonchocarpol	Irigenin
Isoscutellarein	Azaleatin	3-Hydroxy-4',5,7-Trimethoxyflavanone	Limocitrin	Chrysoeriol	Eriostemin		Farrerol-5,7-di-O-glucoside
7,3',4'-trimethoxyquercetin-3-O-α-L-rhamnosyl(1→2)-β-D-glucopyranoside	Acerosin	3,3',4',5'-Tetrahydroxy-5,7-Dimethoxyflavone	Chrysoeriol-6-C-rhamnoside-7-O-rhamnoside	Luteolin-7-O-glucuronide-(2→1)-glucuronide	Jaceidin	5-[6''-(3-Hydroxy-3-Methylglutaryl)Glucoside]Glucoside	Kaempferol-3-O-rhamnoside	(Afzelin)(Kaempferin)
Limocitrol	Epigallocatechin	Rhodiolgin	Cirsilineol	Quercetin-3-O-(6''-O-acetyl)galactoside	Luteolin-7-O-neohesperidoside	(Lonicerin)	Tricin-7-O-(2''-Sinapoyl)glucuronide
6-Hydroxykaempferol-3,6-O-Diglucoside	Naringenin-7-O-Rutinoside-4'-O-glucoside	Kaempferol-3-O-glucoside-7-O-rhamnoside	Chrysoeriol-5,7-di-O-glucoside	Skullcapflavone	Chrysoeriol-6-C-glucoside	(Isoscoparin)	Kaempferol-3-O-(2''-O-xylosyl-6''-O-rhamnosyl)glucoside
Tamarixetin-3-O-glucoside	Tricin-7-O-(2''-feruloyl)glucoside	Epicatechin	3,3',4',5'-Tetrahydroxy-5,7-Dimethoxyflavone	Limocitrin-3-O-glucoside	6,7-dihydroxy-1,3-dimethoxyxanthen-9-one		5,8,4'-Trihydroxy-6,7-dimethoxyflavone
Farrerol-5,7-di-O-glucoside	Carthamone	Catechin	Isorhamnetin-3-O-rutinoside-4'-O-glucoside	3,3',5,7-Tetrahydroxy-4',6-Dimethoxyflavone;	Gardenin	A	7,8-Dihydroxy-5,6,4'-trimethoxyflavone
Limocitrin	Cirsiliol-8-C-(2''-glucosyl)glucoside	Centaurein	Cirsimaritin	Norwogonin	Limocitrol	5-[6''-(3-Hydroxy-3-Methylglutaryl)Glucoside]	Limocitrin	5-[6''-(3-Hydroxy-3-Methylglutaryl)Glucoside]glucoside
8,11-dimethoxy-2h-[1,3]dioxolo[4,5-b]xanthen-10-one	Kaempferol-3-O-(6''-malonyl)galactoside	Quercetin-3-O-(6''-O-acetyl)galactoside	Isorhamnetin-3-O-glucoside-7-O-rhamnoside	Kaempferol-3-O-glucuronide	Quercetin-3-O-galactoside	(Hyperin)	1,8-dihydroxy-2,6-dimethoxy-5-{[(2s,3r,4s,5s,6r)-3,4,5-trihydroxy-6-(hydroxymethyl)oxan-2-yl]oxy}xanthen-9-one
Scaposin	Eupatorin-5-methylether	Diosmetin	Tetahydroxyflavone-7-O-glucuronide	Apigenin-7,4'-dimethyl ether	Isorhamnetin-8-C-glucoside		5-Hydroxy-7,8,4'-Trimethoxyflavanone
Natsudaidain-3-O-(5'-glucosyl-3-hydroxy-3-methylglutarate)glucoside	Natsudaidain-3-O-(3-hydroxy-3-methylglutarate)glucoside	Hesperetin-7-O-glucoside	3,5,7-Trihydroxyflavanone	carlinoside	Demethylnobiletin	5-[6''-(3-Hydroxy-3-Methylglutaryl)malonylGlucoside]	Eriodictyol-7-O-(2''-O-rhamnosyl)xyloside-4'-O-glucuronide
Patuletin-3-O-glucoside	Scaposin	Norwogonin	Chrysoeriol-6-C-glucoside-4'-O-(6''-sinapoyl)glucoside	2,4-dihydroxy-4'-methoxychalcone	Quercetin-3-O-α-rhamnosyl	(1→2)-[α-rhamnosyl (1→6)]-β-glucoside	Myricetin-3-O-(6''-malony)glucoside
Vitexin-7-O-(6''-p-coumaroyl)glucoside	Isorhamnetin-3-O-gallate	Gallocatechin	Centaurein	Natsudaidain	Centaureidin	(5,7,3'-Trihydroxy-3,6,4'-Trimethoxyflavone)	Murrayanol	5-[6''-(3-Hydroxy-3-Methylglutaryl)Glucoside]glucoside
1,8-dihydroxy-2,6-dimethoxy-5-{[(2s,3r,4s,5s,6r)-3,4,5-trihydroxy-6-(hydroxymethyl)oxan-2-yl]oxy}xanthen-9-one	5,4'-Dihydroxy-3,6,7,3'-tetramethoxyflavone-4'-O-glucoside	3,6,7,2',4'-Pentamethylquercetagetin	Skullcapflavone	Apigenin-6-C-glucoside-7-O-Sophoroside	Tricin-7-O-(2''-feruloyl)glucoside
5,7,8-Tetrahydroxy-6-methoxyflavone	Persicoside	Gardenin	Diosmetin	4-C-Glucose-1,3,6-trihydroxy-7-methoxyxanthone	Quercetin-5-O-β-D-glucoside
Eriodictyol-7-O-(2''-O-rhamnosyl)xyloside-4'-O-glucuronide	Retusin	Apigenin-7,4'-dimethyl ether	Gardenin	Flindulatin	Quercetin-3,3'-dimethyl ether
Myricetin-3-O-(6''-malony)glucoside	Gardenin	Apigenin-7-O-rutinoside	Limocitrin-3-O-glucoside	Demethylnobiletin	Carthamone
6-geranylnaringenin	2'-Hydroxy-3,4,5,4',6'-pentamethoxychalcone	5,7-Dihydroxy-3,6,8,3',4'-Pentamethoxyflavone	3,3',5,7-Tetrahydroxy-4',6-Dimethoxyflavone;	Limocitrin-3,7-di-O-glucoside	Kaempferol-3-O-(6''-malonyl)galactoside
	Kaempferol-3-O-neohesperidoside	Hispidulin-7-O-(6''-O-p-Coumaroyl)Glucoside	Apigenin-7,4'-dimethyl ether	Isovitexin-7-O-glucoside(Saponarin)	Luteolin-8-C-glucoside	(Orientin)
	Syringetin-3-O-glucoside	5,2'-Dihydroxy-7,8-dimethoxyflavone glycoside	5,7-Dihydroxy-3,6,8,3',4'-Pentamethoxyflavone	2,4,4'-trihydroxychalcone	Apigenin;	4',5,7-Trihydroxyflavone
	Xanthomicrol	5,7,3',4'-Tetrahydroxy-6-methoxyflavone-8-C-[Xylosyl-(1-2)]-glucoside	Hispidulin-7-O-(6''-O-p-Coumaroyl)Glucoside	Kaempferol-7-O-glucoside	Scaposin	5-[6''-(3-Hydroxy-3-Methylglutaryl)Glucoside]
	Gardenin	2,4-dihydroxy-4'-methoxychalcone	5,2'-Dihydroxy-7,8-dimethoxyflavone glycoside	6,8-Diprenylnaringenin;	6-C-Methylquercetin-3-O-rutinoside
	Myricetin	Natsudaidain	Prudomestin	Isosaponarin(Isovitexin-4'-O-glucoside)	Sesuvioside	A
	Luteolin-6-C-glucoside	4-C-Glucose-1,3,6-trihydroxy-7-methoxyxanthone	Naringenin-7-O-Rutinoside-5-O-glucoside	5-Hydroxy-3,7,4'-trimethoxyflavone	Cirsiliol	(3',4',5-Trihydroxy-6,7-Dimethoxyflavone)
	Cirsilineol	Eriodictyol-3'-O-glucoside	4-C-Glucose-1,3,6-trihydroxy-7-methoxyxanthone	Vitexin-2''-O-galactoside	Prosogerin	E
	Limocitrin-3-O-(3-hydroxy-3-methylglutarate)glucoside	Limocitrin-3,7-di-O-glucoside	Demethylnobiletin	Luteolin-7-O-neohesperidoside	Kaempferol-3-O-neohesperidoside
	Andrographidine	2,4,4'-trihydroxychalcone	Tricin-4'-O-glucoside	Chrysoeriol-6-C-glucoside	Xanthomicrol	5-[6''-(3-Hydroxy-3-Methylglutaryl)Glucoside]
	Isorhamnetin-3-O-(6''-acetylglucosyl)(1→3)-glucoside	Tricin-4'-O-glucoside	Isosaponarin(Isovitexin-4'-O-glucoside)	Iristectorigenin	Gardenin	C
	Phloretin	Kaempferol-7-O-glucoside	Acacetin-7-O-rutinoside	6,7-dihydroxy-1,3-dimethoxyxanthen-9-one	Luteolin-6-C-glucoside	(Isoorientin)
	Viscumneoside	Isosaponarin(Isovitexin-4'-O-glucoside)	Jaceidin	Gardenin	Limocitrin-3-O-(hydroxy-methylglutarate)glucoside-glucoside
	Limocitrin-3-O-arabinoside	Eriostemin	Ombuin	Limocitrol	Cirsilineol	5-[6''-(3-Hydroxy-3-Methylglutaryl)Glucoside]
	Catechin-5-O-glucoside	Luteolin-8-C-arabinoside	Chrysoeriol-6-C-glucoside	Azaleatin	Limocitrin-3-O-(3-hydroxy-3-methylglutarate)glucoside
	Luteolin-7-O-(6''-malonyl)glucoside	Chrysin-8-C-glucoside	Iristectorigenin	Quercetin-3-O-galactoside	Orientin-7-O-arabinoside
	Isovitexin-7-O-(6''-sinapoyl)glucoside	Luteolin-7-O-neohesperidoside	Gardenin	Acerosin	Phloretin
	Tricin-7-O-(2''-O-glucosyl)glucoside	Chrysoeriol-6-C-glucoside	Limocitrol	Demethylnobiletin	3'-methoxyquercetin-3-O-L-rhamnosyl(1→2)-glucopyranoside
	5-Hydroxy-7,8,2',3'-Tetramethoxyflavone	6,7-dihydroxy-1,3-dimethoxyxanthen-9-one	Azaleatin	Centaureidin	Catechin-5-O-glucoside
	Sudachitin	Acacetin-7-O-(6''-O-acetyl)glucoside	Acerosin	Chrysoeriol-5-O-glucoside	Luteolin-7-O-(6''-malonyl)glucoside
	Kaempferol-3-O-rutinoside(Nicotiflorin)	Sieboldin	Gerontoisoflavone	Hesperetin-8-C-glucoside-3'-O-glucoside	Gardenin	C
	Gardenin	Gardenin	Centaureidin	Carthamone	4',5,7-Trihydroxy-3',3,6-Trimethoxyflavone	(Jaceidin)
	3'-O-Methyltricetin-7-O-(6''-malonyl)glucoside	Limocitrol	Chrysoeriol-5-O-glucoside	Cirsiliol-8-C-(2''-glucosyl)glucoside	Luteolin-4'-O-glucoside
	5,6,7-Tetrahydroxy-8-methoxyflavone	Azaleatin	Tricin-7-O-(2''-feruloyl)glucoside	Kaempferol-3-O-(6''-malonyl)galactoside	rhamnazin-3-O-β-D-(6′′-β-hydroxy-β-methylglutaryl)-β-D-glucoside-4′-O-β-D-glucoside
	Apigenin-7-O-glucoside(Cosmosiin)	Naringenin-7-O-(6''-malonyl)glucoside	Quercetin-5-O-β-D-glucoside	Luteolin-8-C-glucoside	5-Hydroxy-7,8,2',3'-Tetramethoxyflavone	5-Glucoside
	Tricin-4'-O-eudesmic acid	Butin-7-O-glucoside	Quercetin-3,3'-dimethyl ether	Eupatorin-5-methylether	Luteolin-7-O-(2''-O-rhamnosyl)rutinoside
	Limocitrin	Apigenin-7-O-(2''-apiosyl)glucoside	Cirsiliol-8-C-(2''-glucosyl)glucoside	Natsudaidain-3-O-(3-hydroxy-3-methylglutarate)glucoside	3'-O-Methyltricetin-7-O-glucoside
	Luteolin-7-O-rutinoside	Acerosin	Eupatorin-5-methylether	Scaposin	Gardenin	D
	Dihydromyricetin	Epigallocatechin	Natsudaidain-3-O-(3-hydroxy-3-methylglutarate)glucoside	5,4'-Dihydroxy-3,6,7,3'-tetramethoxyflavone-4'-O-glucoside	Isovitexin-2''-O-(6'''-feruloyl)glucoside
	Luteolin-7-O-(6''-sinapoyl)glucoside	Demethylnobiletin	Scaposin	Persicoside	Morin-3-O-arabinoside
	Tricin-4'-O-glucoside-7-O-glucoside	Demethylnobiletin	5,4'-Dihydroxy-3,6,7,3'-tetramethoxyflavone-4'-O-glucoside	Apigenin-6-C-arabinoside-8-C-xyloside	Apigenin-7-O-glucoside(Cosmosiin)
	Sorbifolin	Centaureidin	Persicoside	Retusin	Tricin-4'-O-eudesmic acid
	Isoscutellarein	Naringenin-7-O-Rutinoside-4'-O-glucoside	Retusin	6-C-Methylquercetin-3-O-rutinoside	Luteolin-7-O-rutinoside
	Taxifolin-3'-O-glucoside	Quercetin-5-O-β-D-glucoside	6-C-Methylquercetin-3-O-rutinoside	Glycitin	Dihydromyricetin	(Ampelopsin)
	Sesuvioside	Carthamone	Gardenin	Kaempferol-3-O-neohesperidoside	Sorbifolin	5-[6''-(3-Hydroxy-3-Methylglutaryl)Glucoside]Rhamnoside
	Maohuoside	Kaempferol-3-O-(6''-malonyl)galactoside	Sesuvioside	Syringetin-3-O-glucoside	Maohuoside	A
	Morin	Luteolin-8-C-glucoside	Cirsiliol	Xanthomicrol	Limocitrol	5-[6''-(3-Hydroxy-3-Methylglutaryl)Glucoside]glucoside
	7,3',4'-trimethoxyquercetin-3-O-α-L-rhamnosyl(1→2)-β-D-glucopyranoside	Natsudaidain-3-O-(3-hydroxy-3-methylglutarate)glucoside	Prosogerin	Gardenin	6-Hydroxykaempferol-3,6-O-Diglucoside
	O-MethylNaringenin-8-C-arabinoside	Scaposin	Syringetin-3-O-glucoside	Myricetin	Irigenin
	Chrysoeriol-6,8-di-C-glucoside-7-O-glucoside	Isorhamnetin-3-O-gallate	Xanthomicrol	Apigenin-6-C-xyloside-8-C-arabinoside	Tamarixetin-3-O-glucoside	(Tamarixin)
	Farrerol-5,7-di-O-glucoside	Isosalipurposide	Gardenin	Isosakuranetin	Farrerol-5,7-di-O-glucoside
	2-Hydroxy-2,3-dihydrogenistein	6-C-Methylquercetin-3-O-rutinoside	Myricetin	Luteolin-6-C-glucoside	Xanthomicrol
	Limocitrin	Sesuvioside	Isosakuranetin	Cirsilineol	Phellodensin	F
	Limocitrin-3-O-(3-hydroxy-3-methylglutarate)glucoside-glucoside	2'-Hydroxy-3,4,5,4',6'-pentamethoxychalcone	Cirsilineol	Limocitrin-3-O-(3-hydroxy-3-methylglutarate)glucoside	Limocitrin	5-[6''-(3-Hydroxy-3-Methylglutaryl)Glucoside]
	Gardenin	3',7-dihydroxy-4'-methoxyflavone	Limocitrin-3-O-(3-hydroxy-3-methylglutarate)glucoside	Andrographidine	Tricin-7-O-(2''-Sinapoyl)glucuronide
	Kaempferol-3-O-(2''-O-xylosyl-6''-O-rhamnosyl)glucoside	Apigenin-6-C-(2''-glucuronyl)xyloside	Andrographidine	Kaempferol-3-O-sambubioside	Gardenin	E
	5,8,4'-Trihydroxy-6,7-dimethoxyflavone	Kaempferol-3-O-neohesperidoside	Viscumneoside	Orientin-7-O-arabinoside	Kaempferol-3-O-(2''-O-xylosyl-6''-O-rhamnosyl)glucoside
	Scaposin	Syringetin-3-O-glucoside	3'-methoxyquercetin-3-O-L-rhamnosyl(1→2)-glucopyranoside	Phloretin	8,11-dimethoxy-2h-[1,3]dioxolo[4,5-b]xanthen-10-one
	Quercetin-7-O-(6''-malonyl)glucoside	Xanthomicrol	Catechin-5-O-glucoside	Viscumneoside	Scaposin	5-[4'',6''-Di-(3-Hydroxy-3-Methylglutaryl)Glucoside]
	1,8-dihydroxy-2,6-dimethoxy-5-{[(2s,3r,4s,5s,6r)-3,4,5-trihydroxy-6-(hydroxymethyl)oxan-2-yl]oxy}xanthen-9-one	Gardenin	Luteolin-7-O-(6''-malonyl)glucoside	Catechin-5-O-glucoside	Quercetin-7-O-(6''-malonyl)glucoside
	5,7,8-Tetrahydroxy-6-methoxyflavone	Myricetin	Gardenin	Luteolin-7-O-(6''-malonyl)glucoside	Patuletin-3-O-glucoside
	5-Hydroxy-7,8,4'-Trimethoxyflavanone	Luteolin-6-C-glucoside	4',5,7-Trihydroxy-3',3,6-Trimethoxyflavone	Gardenin	Syringetin-3-O-(6''-Acetyl)glucoside
	Quercetin-3-O-[2''-O-(6'''-sinapoyl)glucosyl]glucoside	Limocitrin-3-O-(hydroxy-methylglutarate)glucoside-glucoside	Kaempferol-3-O-sophoroside-7-O-rhamnoside	Luteolin-4'-O-glucoside	Quercetin-3-O-(2''-O-acetyl)glucuronide
	Myricetin-3-O-(6''-malony)glucoside	Cirsilineol	Isovitexin-7-O-(6''-sinapoyl)glucoside	Kaempferol-3-O-sophoroside-7-O-rhamnoside	6-geranylnaringenin
	Murrayanol	2-hydroxynaringenin	Tricin-7-O-(2''-O-glucosyl)glucoside	Isovitexin-7-O-(6''-sinapoyl)glucoside
	Patuletin-3-O-rutinoside	Limocitrin-3-O-(3-hydroxy-3-methylglutarate)glucoside	rhamnazin-3-O-β-D-(6′′-β-hydroxy-β-methylglutaryl)-β-D-glucoside-4′-O-β-D-glucoside	Tricin-7-O-(2''-O-glucosyl)glucoside
		Phloretin	5-Hydroxy-7,8,2',3'-Tetramethoxyflavone	Sudachitin
		3'-methoxyquercetin-3-O-L-rhamnosyl(1→2)-glucopyranoside	Luteolin-7-O-(2''-O-rhamnosyl)rutinoside	Kaempferol-3-O-rutinoside(Nicotiflorin)
		Apigenin-7-O-neohesperidoside	Kaempferol-3-O-rutinoside(Nicotiflorin)	3'-O-Methyltricetin-7-O-(6''-malonyl)glucoside
		Catechin-5-O-glucoside	3'-O-Methyltricetin-7-O-glucoside	5,6,7-Tetrahydroxy-8-methoxyflavone
		Luteolin-7-O-(6''-malonyl)glucoside	Gardenin	Apigenin-7-O-glucoside(Cosmosiin)
		Luteolin-4'-O-glucoside	5,6,7-Tetrahydroxy-8-methoxyflavone	Limocitrin
		Apigenin-7-O-(6''-p-Coumaryl)glucoside	Isorhamnetin-3-O-rutinoside-7-O-(2''-O-glucosyl)glucuronate	Luteolin-7-O-rutinoside
		Isovitexin-7-O-(6''-sinapoyl)glucoside	Salvigenin	Quercetin-7-O-glucoside
		5-Hydroxy-7,8,2',3'-Tetramethoxyflavone	Limocitrin	Dihydromyricetin
		Luteolin-7-O-(2''-O-rhamnosyl)rutinoside	Dihydromyricetin	Tricin-4'-O-glucoside-7-O-glucoside
		Kaempferol-3-O-rutinoside(Nicotiflorin)	Luteolin-7-O-(6''-sinapoyl)glucoside	Sorbifolin
		3'-O-Methyltricetin-7-O-glucoside	Isoscutellarein	Isoscutellarein
		Gardenin	Morin	Sesuvioside
		Quercetin-3-O-robinobioside	Limocitrol	Maohuoside
		3'-O-Methyltricetin-7-O-(6''-malonyl)glucoside	Irigenin	Morin
		Luteolin-3'-O-glucoside	Quercetagetin-4'-Methyl Ether	Syringetin-3-O-rutinoside-7-O-glucoside
		sophorabioside	Tamarixetin-3-O-glucoside	Limocitrol
		Apigenin-7-O-glucoside(Cosmosiin)	Chrysoeriol-6,8-di-C-glucoside-7-O-glucoside	6-Hydroxykaempferol-3,6-O-Diglucoside
		Tricin-4'-O-eudesmic acid	Farrerol-5,7-di-O-glucoside	Irigenin
		Limocitrin	Limocitrin	Quercetagetin-4'-Methyl Ether
		Luteolin-7-O-rutinoside	Tricin-7-O-(2''-Sinapoyl)glucuronide	Isoluteolin-6,8-di-C-glucoside
		Quercetin-7-O-glucoside	5,8,4'-Trihydroxy-6,7-dimethoxyflavone	Isorhamnetin-3-O-(6''-malonyl)glucoside
		Dihydromyricetin	8,11-dimethoxy-2h-[1,3]dioxolo[4,5-b]xanthen-10-one	Apigenin-7-O-(2''-glucosyl)arabinoside
		Kaempferol-3-O-galactoside	3,4,2',4',6'-Pentahydroxychalcone-4'-O-glucoside	Farrerol-5,7-di-O-glucoside
		Apigenin-5-O-glucoside	7,8-Dihydroxy-5,6,4'-trimethoxyflavone	Sesuvioside
		Taxifolin-3'-O-glucoside	Scaposin	Limocitrin
		Maohuoside	Natsudaidain-3-O-(5'-glucosyl-3-hydroxy-3-methylglutarate)glucoside	Kaempferol-3-O-rhamnoside
		Morin	1,8-dihydroxy-2,6-dimethoxy-5-{[(2s,3r,4s,5s,6r)-3,4,5-trihydroxy-6-(hydroxymethyl)oxan-2-yl]oxy}xanthen-9-one	Limocitrin-3-O-(3-hydroxy-3-methylglutarate)glucoside-glucoside
		Limocitrol	5,7,8-Tetrahydroxy-6-methoxyflavone	Tricin-7-O-(2''-Sinapoyl)glucuronide
		6-Hydroxykaempferol-3,6-O-Diglucoside	Murrayanol	Gardenin
		Morin-3-O-xyloside	6-geranylnaringenin	Kaempferol-3-O-(2''-O-xylosyl-6''-O-rhamnosyl)glucoside
		O-MethylNaringenin-8-C-arabinoside		5,8,4'-Trihydroxy-6,7-dimethoxyflavone
		Tamarixetin-3-O-glucoside	(Tamarixin)	7,8-Dihydroxy-5,6,4'-trimethoxyflavone
		Isorhamnetin-3-O-(6''-malonyl)glucoside		Scaposin
		Apigenin-7-O-(2''-glucosyl)arabinoside		Natsudaidain-3-O-(5'-glucosyl-3-hydroxy-3-methylglutarate)glucoside
		Farrerol-5,7-di-O-glucoside		Quercetin-7-O-(6''-malonyl)glucoside
		2-Hydroxy-2,3-dihydrogenistein		Patuletin-3-O-glucoside
		Limocitrin	5-[6''-(3-Hydroxy-3-Methylglutaryl)Glucoside]	1,8-dihydroxy-2,6-dimethoxy-5-{[(2s,3r,4s,5s,6r)-3,4,5-trihydroxy-6-(hydroxymethyl)oxan-2-yl]oxy}xanthen-9-one
		Kaempferol-3-O-rhamnoside	(Afzelin)(Kaempferin)	5,7,8-Tetrahydroxy-6-methoxyflavone
		Gardenin	E	Murrayanol
		Kaempferol-3-O-(2''-O-xylosyl-6''-O-rhamnosyl)glucoside		Gardenin
		5,8,4'-Trihydroxy-6,7-dimethoxyflavone
		8,11-dimethoxy-2h-[1,3]dioxolo[4,5-b]xanthen-10-one
		Scaposin	5-[4'',6''-Di-(3-Hydroxy-3-Methylglutaryl)Glucoside]
		Quercetin-7-O-(6''-malonyl)glucoside
		Patuletin-3-O-glucoside
		Vitexin-7-O-(6''-p-coumaroyl)glucoside
		Myricetin-3-O-galactoside-3'-O-rhamnoside
		5-Hydroxy-7,8,4'-Trimethoxyflavanone
		Quercetin-5,4'-di-O-glucoside
		6-geranylnaringenin

## Sheet: Table S4
Table S4. High-throughput sequencing results.
Sample	Raw Reads	Clean Reads	Clean Base(G)	Error Rate(%)	Q20(%)	Q30(%)	GC Content(%)
ct1-1	75134554	73404938	11.01	0.03	97.09	92.05	44.37
ct1-2	59995616	58516322	8.78	0.03	97.23	92.37	44.38
ct1-3	55216852	53838918	8.08	0.03	97.22	92.32	44.57
cj1-1	82055704	79306302	11.9	0.03	97.74	93.47	44.46
cj1-2	90504318	88430558	13.26	0.03	96.9	91.62	44.27
cj1-3	76014092	74287484	11.14	0.03	97.08	92.02	44.43
ct2-1	62546660	60927928	9.14	0.03	97.14	92.17	44.55
ct2-2	100969148	98889968	14.83	0.03	97.3	92.63	44.47
ct2-3	101103388	98457126	14.77	0.03	97.46	93.15	44.52
cj2-1	59085698	57999478	8.7	0.03	97.47	92.89	44.37
cj2-2	72866890	71472384	10.72	0.03	97.44	92.87	44.36
cj2-3	68648770	67303516	10.1	0.03	97.5	92.95	44.34
ct3-1	104126744	101969638	15.3	0.03	97.39	92.84	44.41
ct3-2	109238982	106692752	16	0.03	97.88	93.93	44.35
ct3-3	81652040	79357562	11.9	0.03	97.92	94.04	44.57
cj3-1	59669346	57460244	8.62	0.03	97.76	93.63	44.66
cj3-2	64451780	62545114	9.38	0.03	97.08	92.1	44.28
cj3-3	95410820	92833266	13.92	0.03	96.76	91.41	44.45

## Sheet: Table S5
Table S5. Unigenes annotation using KEGG, NR, Swissprot, Tremble, KOG, GO, and Pfam databases.
ID	ct1-1_fpkm	ct1-2_fpkm	ct1-3_fpkm	cj1-1_fpkm	cj1-2_fpkm	cj1-3_fpkm	ct2-1_fpkm	ct2-2_fpkm	ct2-3_fpkm	cj2-1_fpkm	cj2-2_fpkm	cj2-3_fpkm	ct3-1_fpkm	ct3-2_fpkm	ct3-3_fpkm	cj3-1_fpkm	cj3-2_fpkm	cj3-3_fpkm	start	end	strand	KEGG	KEGG pathway	NR	Swissprot	Tremble	KOG	GO	Pfam	TF-Family	TF-Category	TF-Classification
Cs_ont_1g000010	0	0	0.1379	0	0	0	0	0	0	0	0	0	0	0	0	0	0	0	4607	7117	-	--	--	hypothetical protein CUMW_233450 [Citrus unshiu]	--	A0A2H5QIG7_CITUN SubName: Full=Uncharacterized protein {ECO:0000313|EMBL:GAY64420.1};	--	--	--	--	--	--
Cs_ont_1g000020	0	0.0736	0	0	0	0	0	0	0	0	0	0	0	0	0	0	0	0	7852	36524	-	--	--	hypothetical protein KPL71_022341 [Citrus sinensis]	--	--	--	--	--	--	--	--
Cs_ont_1g000030	33.0539	35.807	34.7902	31.3618	33.0645	33.0736	35.1523	35.1165	36.5205	36.5337	36.1826	35.4897	35.2546	32.6966	34.2285	35.7744	35.9151	35.9996	37464	62988	-	K09495 T-complex protein 1 subunit gamma | (RefSeq) T-complex protein 1 subunit gamma (A)	--	hypothetical protein FH972_020944 [Carpinus fangiana]	TCPG_ARATH RecName: Full=T-complex protein 1 subunit gamma {ECO:0000303|PubMed:11599560}; Short=TCP-1-gamma {ECO:0000303|PubMed:11599560}; AltName: Full=CCT-gamma {ECO:0000303|PubMed:11599560}; AltName: Full=Chaperonin CCT3 {ECO:0000303|PubMed:21868675};	A0A5N6RY91_9ROSI RecName: Full=T-complex protein 1 subunit gamma {ECO:0000256|ARBA:ARBA00017187, ECO:0000256|RuleBase:RU004191};	Chaperonin complex component, TCP-1 gamma subunit (CCT3)	--	PF00118.27:TCP-1/cpn60 chaperonin family	--	--	--
Cs_ont_1g000040	14.0779	14.7657	13.5345	12.0496	12.9998	13.6889	11.5719	11.9651	13.0297	14.1151	14.5531	14.7806	11.4744	11.0473	10.3788	11.1128	11.3168	11.6411	66425	71043	-	--	--	hypothetical protein KPL70_022069 [Citrus sinensis]	Y5843_ARATH RecName: Full=Uncharacterized protein At5g08430;	A0A067DW11_CITSI SubName: Full=Uncharacterized protein {ECO:0000313|EMBL:KDO43182.1};	RNA polymerase I transcription factor UAF	GO:0003677,DNA binding; GO:0003674,molecular_function; GO:0003676,nucleic acid binding; GO:0005488,binding; GO:0097159,organic cyclic compound binding; GO:1901363,heterocyclic compound binding	PF03126.21:Plus-3 domain	SWI/SNF-BAF60b	TR	SWI/SNF-BAF60b
Cs_ont_1g000050	18.7508	19.5936	19.0366	20.9113	21.9666	21.5893	22.2637	21.983	22.0975	23.1162	23.1121	24.3099	24.0438	25.0782	24.0138	27.75	27.4604	25.7485	77727	84634	-	K03549 KUP system potassium uptake protein | (RefSeq) putative potassium transporter 12 isoform X1 (A)	--	potassium transporter 7 [Citrus clementina]	POT7_ARATH RecName: Full=Potassium transporter 7; Short=AtHAK7; Short=AtPOT7;	V4SLB4_CITCL RecName: Full=Potassium transporter {ECO:0000256|RuleBase:RU321113};	--	GO:0016021,integral component of membrane; GO:0016020,membrane; GO:0000325,plant-type vacuole; GO:0005886,plasma membrane; GO:0005774,vacuolar membrane; GO:0005773,vacuole; GO:0004016,adenylate cyclase activity; GO:0015079,potassium ion transmembrane transporter activity; GO:0006813,potassium ion transport; GO:0003674,molecular_function; GO:0003824,catalytic activity; GO:0009975,cyclase activity;…	PF02705.19:K+ potassium transporter	--	--	--
Cs_ont_1g000060	6.8835	7.6035	9.0764	11.1931	10.1047	11.037	10.9999	10.5276	9.9027	10.6422	11.0748	10.9385	10.706	10.7449	11.3228	11.9805	10.6186	10.7726	88933	90798	+	--	--	zinc finger protein STOP1 homolog [Citrus clementina]	STOP1_ARATH RecName: Full=Protein SENSITIVE TO PROTON RHIZOTOXICITY 1 {ECO:0000303|PubMed:17535918}; AltName: Full=Zinc finger protein STOP1 {ECO:0000303|PubMed:17535918};	V4SW99_CITCL RecName: Full=C2H2-type domain-containing protein {ECO:0000259|PROSITE:PS50157};	FOG: Zn-finger	GO:0005634,nucleus; GO:0003700,DNA-binding transcription factor activity; GO:0046872,metal ion binding; GO:0043621,protein self-association; GO:0043565,sequence-specific DNA binding; GO:0071453,cellular response to oxygen levels; GO:0071472,cellular response to salt stress; GO:1900037,regulation of cellular response to hypoxia; GO:0006355,regulation of transcription, DNA-templated; GO:0010447,res…	PF00096.29:Zinc finger, C2H2 type	C2H2	TF	C2H2
Cs_ont_1g000070	0	0	0	0	0	0	0	0	0	0	0	0	0	0	0	0	0.1224	0	92600	92908	+	--	--	hypothetical protein CICLE_v10027542mg [Citrus clementina]	--	V4SR86_CITCL SubName: Full=Uncharacterized protein {ECO:0000313|EMBL:ESR41455.1};	--	--	--	--	--	--
Cs_ont_1g000080	6.7747	7.0434	7.2248	6.7281	6.8311	5.7206	4.2442	4.3993	5.0268	4.6671	5.0706	5.5228	3.4963	3.5616	3.4441	3.8557	3.5609	3.8307	93246	97001	-	--	--	SUN domain-containing protein 3 isoform X2 [Citrus clementina]	SUN3_ARATH RecName: Full=SUN domain-containing protein 3 {ECO:0000305}; Short=AtSUN3 {ECO:0000303|PubMed:25217773};	V4UPM8_CITCL RecName: Full=SUN domain-containing protein {ECO:0000259|PROSITE:PS51469};	Uncharacterized conserved protein	GO:0005737,cytoplasm; GO:0005783,endoplasmic reticulum; GO:0005789,endoplasmic reticulum membrane; GO:0016021,integral component of membrane; GO:0016020,membrane; GO:0005635,nuclear envelope; GO:0031965,nuclear membrane; GO:0005886,plasma membrane; GO:0043621,protein self-association; GO:0042742,defense response to bacterium; GO:0009409,response to cold; GO:0009651,response to salt stress; GO:000…	PF07738.16:Sad1 / UNC-like C-terminal	--	--	--
Cs_ont_1g000090	50.3336	51.1237	50.7994	45.3812	50.3743	46.4838	45.637	51.1163	50.2413	48.9446	44.9267	49.0583	56.4307	54.176	54.295	55.1437	57.1409	57.4519	102649	109086	+	K13418 somatic embryogenesis receptor kinase 1 [EC:2.7.10.1 2.7.11.1] | (RefSeq) SERK; somatic embryogenesis receptor-like kinase precursor (A)	--	putative LRR receptor-like serine/threonine-protein kinase [Citrus sinensis]	Y5129_ARATH RecName: Full=Probable LRR receptor-like serine/threonine-protein kinase At5g10290; EC=2.7.11.1; Flags: Precursor;	A0A067DNS2_CITSI RecName: Full=Protein kinase domain-containing protein {ECO:0000259|PROSITE:PS50011};	--	GO:0016021,integral component of membrane; GO:0005886,plasma membrane; GO:0005524,ATP binding; GO:0042802,identical protein binding; GO:0106310,protein serine kinase activity; GO:0004674,protein serine/threonine kinase activity; GO:0006468,protein phosphorylation; GO:0000166,nucleotide binding; GO:0003674,molecular_function; GO:0005488,binding; GO:0017076,purine nucleotide binding; GO:0030554,ade…	PF00069.28:Protein kinase domain	--	--	--
Cs_ont_1g000110	0	0.0518	0	0	0	0.0617	0.1726	0.2435	0.2602	0.4138	0.295	0.4711	0.0879	0.14	0.2443	0.2124	0.1226	0.2137	128571	130112	+	K01593 aromatic-L-amino-acid/L-tryptophan decarboxylase [EC:4.1.1.28 4.1.1.105] | (RefSeq) tyrosine decarboxylase 1-like (A)	ko00350: Tyrosine metabolism; ko00360: Phenylalanine metabolism; ko00380: Tryptophan metabolism; ko00950: Isoquinoline alkaloid biosynthesis; ko00965: Betalain biosynthesis; ko01100: Metabolic pathways; ko01110: Biosynthesis of secondary metabolites	tyrosine decarboxylase 1 [Citrus clementina]	TYDC_PAPSO RecName: Full=Tyrosine decarboxylase {ECO:0000303|PubMed:23204519}; Short=PsTyDC {ECO:0000303|PubMed:23204519}; EC=4.1.1.25 {ECO:0000269|PubMed:23204519};	V4S266_CITCL SubName: Full=Uncharacterized protein {ECO:0000313|EMBL:ESR41448.1};	Aromatic-L-amino-acid/L-histidine decarboxylase	GO:0030170,pyridoxal phosphate binding; GO:0004837,tyrosine decarboxylase activity; GO:0006520,cellular amino acid metabolic process; GO:0003674,molecular_function; GO:0005488,binding; GO:0019842,vitamin binding; GO:0036094,small molecule binding; GO:0043167,ion binding; GO:0043168,anion binding; GO:0070279,vitamin B6 binding; GO:0097159,organic cyclic compound binding; GO:1901363,heterocyclic co…	PF00282.22:Pyridoxal-dependent decarboxylase conserved domain	--	--	--
Cs_ont_1g000130	0	0	0	0	0	0	0	0	0	0	0	0	0	0.0295	0	0	0	0	148382	151651	+	K17604 zinc finger SWIM domain-containing protein 3 | (RefSeq) protein FAR1-RELATED SEQUENCE 12-like isoform X2 (A)	--	protein FAR-RED IMPAIRED RESPONSE 1-like [Citrus sinensis]	FHY3_ARATH RecName: Full=Protein FAR-RED ELONGATED HYPOCOTYL 3;	A0A2H5QK69_CITUN RecName: Full=Protein FAR1-RELATED SEQUENCE {ECO:0000256|RuleBase:RU367018}; Flags: Fragment;	--	GO:0005634,nucleus; GO:0001228,DNA-binding transcription activator activity, RNA polymerase II-specific; GO:0003700,DNA-binding transcription factor activity; GO:0008270,zinc ion binding; GO:0007623,circadian rhythm; GO:1900056,negative regulation of leaf senescence; GO:0042753,positive regulation of circadian rhythm; GO:0045893,positive regulation of transcription, DNA-templated; GO:0010017,red …	PF03101.18:FAR1 DNA-binding domain	FAR1	TF	FAR1
Cs_ont_1g000140	0	0	0	0	0.018	0.043	0.0773	0.0795	0.1599	0.2161	0.4623	0.3281	0.3368	0.1755	0.3338	0.2774	0.2562	0.2061	155710	158188	+	K01593 aromatic-L-amino-acid/L-tryptophan decarboxylase [EC:4.1.1.28 4.1.1.105] | (RefSeq) tyrosine decarboxylase 1-like (A)	ko00350: Tyrosine metabolism; ko00360: Phenylalanine metabolism; ko00380: Tryptophan metabolism; ko00950: Isoquinoline alkaloid biosynthesis; ko00965: Betalain biosynthesis; ko01100: Metabolic pathways; ko01110: Biosynthesis of secondary metabolites	Tyrosine decarboxylase 1 [Citrus sinensis]	PAAS_ROSHC RecName: Full=Phenylacetaldehyde synthase {ECO:0000303|PubMed:16766535}; Short=RhPAAS {ECO:0000303|PubMed:16766535}; EC=4.1.1.109 {ECO:0000269|PubMed:16766535, ECO:0000269|PubMed:17928708}; AltName: Full=Aromatic L-amino acid decarboxylase {ECO:0000303|PubMed:17928708};	V4S266_CITCL SubName: Full=Uncharacterized protein {ECO:0000313|EMBL:ESR41448.1};	Aromatic-L-amino-acid/L-histidine decarboxylase	GO:1990055,phenylacetaldehyde synthase activity; GO:0030170,pyridoxal phosphate binding; GO:0006520,cellular amino acid metabolic process; GO:0003674,molecular_function; GO:0003824,catalytic activity; GO:0016829,lyase activity; GO:0016830,carbon-carbon lyase activity; GO:0016831,carboxy-lyase activity; GO:0005488,binding; GO:0019842,vitamin binding; GO:0036094,small molecule binding; GO:0043167,i…	PF00282.22:Pyridoxal-dependent decarboxylase conserved domain	--	--	--
Cs_ont_1g000160	0	0	0	0	0	0	0.0484	0	0.03	0.0761	0.062	0	0	0.0275	0	0	0	0	173963	175534	+	K01593 aromatic-L-amino-acid/L-tryptophan decarboxylase [EC:4.1.1.28 4.1.1.105] | (RefSeq) tyrosine decarboxylase 1-like (A)	ko00350: Tyrosine metabolism; ko00360: Phenylalanine metabolism; ko00380: Tryptophan metabolism; ko00950: Isoquinoline alkaloid biosynthesis; ko00965: Betalain biosynthesis; ko01100: Metabolic pathways; ko01110: Biosynthesis of secondary metabolites	hypothetical protein CICLE_v10025359mg [Citrus clementina]	PAAS_ROSHC RecName: Full=Phenylacetaldehyde synthase {ECO:0000303|PubMed:16766535}; Short=RhPAAS {ECO:0000303|PubMed:16766535}; EC=4.1.1.109 {ECO:0000269|PubMed:16766535, ECO:0000269|PubMed:17928708}; AltName: Full=Aromatic L-amino acid decarboxylase {ECO:0000303|PubMed:17928708};	V4S266_CITCL SubName: Full=Uncharacterized protein {ECO:0000313|EMBL:ESR41448.1};	Aromatic-L-amino-acid/L-histidine decarboxylase	GO:1990055,phenylacetaldehyde synthase activity; GO:0030170,pyridoxal phosphate binding; GO:0006520,cellular amino acid metabolic process; GO:0003674,molecular_function; GO:0003824,catalytic activity; GO:0016829,lyase activity; GO:0016830,carbon-carbon lyase activity; GO:0016831,carboxy-lyase activity; GO:0005488,binding; GO:0019842,vitamin binding; GO:0036094,small molecule binding; GO:0043167,i…	PF00282.22:Pyridoxal-dependent decarboxylase conserved domain	--	--	--
Cs_ont_1g000190	0.0265	0	0	0.0247	0.0886	0.0264	0.0316	0.0391	0.0196	0.0332	0.0541	0	0.0188	0	0	0	0	0.0422	204135	205535	-	K09422 transcription factor MYB, plant | (RefSeq) transcription factor MYB93 (A)	--	transcription factor MYB93 [Citrus clementina]	MYB93_ARATH RecName: Full=Transcription factor MYB93 {ECO:0000303|PubMed:11597504}; AltName: Full=Myb-related protein 93 {ECO:0000303|PubMed:11597504}; Short=AtMYB93 {ECO:0000303|PubMed:11597504};	V4SLA6_CITCL SubName: Full=Uncharacterized protein {ECO:0000313|EMBL:ESR41447.1};	Transcription factor, Myb superfamily	GO:0005737,cytoplasm; GO:0005634,nucleus; GO:0003700,DNA-binding transcription factor activity; GO:0000976,transcription regulatory region sequence-specific DNA binding; GO:0071365,cellular response to auxin stimulus; GO:1901332,negative regulation of lateral root development; GO:0040008,regulation of growth; GO:0003674,molecular_function; GO:0140110,transcription regulator activity; GO:0001067,r…	PF00249.34:Myb-like DNA-binding domain	MYB	TF	MYB->MYB
Cs_ont_1g000200	27.0113	24.8127	24.2556	18.1899	20.3099	20.1785	64.3038	60.2507	65.3232	58.4649	62.089	61.7214	26.944	29.8118	29.2318	39.449	39.4788	39.4254	225428	227489	-	K02904 large subunit ribosomal protein L29 | (RefSeq) 50S ribosomal protein L29, chloroplastic (A)	ko03010: Ribosome	50S ribosomal protein L29, chloroplastic [Citrus clementina]	RK29_ARATH RecName: Full=50S ribosomal protein L29, chloroplastic; AltName: Full=CL29; Flags: Precursor;	V4SW89_CITCL SubName: Full=Uncharacterized protein {ECO:0000313|EMBL:ESR41446.1};	60S ribosomal protein L35	GO:0009507,chloroplast; GO:0009941,chloroplast envelope; GO:0042644,chloroplast nucleoid; GO:0009570,chloroplast stroma; GO:0009536,plastid; GO:0005840,ribosome; GO:0003735,structural constituent of ribosome; GO:0006412,translation; GO:0003674,molecular_function; GO:0005198,structural molecule activity; GO:0006518,peptide metabolic process; GO:0006807,nitrogen compound metabolic process; GO:00081…	PF00831.26:Ribosomal L29 protein	--	--	--
Cs_ont_1g000210	10.7622	10.3183	9.9864	10.7571	11.3242	12.0155	10.0176	10.0691	9.6174	10.2235	10.7534	10.504	13.9207	14.0724	14.6861	12.4043	12.9291	13.3725	228355	233421	+	K11842 ubiquitin carboxyl-terminal hydrolase 12/46 [EC:3.4.19.12] | (RefSeq) ubiquitin carboxyl-terminal hydrolase 4 (A)	--	ubiquitin carboxyl-terminal hydrolase 4 [Citrus clementina]	UBP4_ARATH RecName: Full=Ubiquitin carboxyl-terminal hydrolase 4; EC=3.4.19.12; AltName: Full=Deubiquitinating enzyme 4; Short=AtUBP4; AltName: Full=Ubiquitin thioesterase 4; AltName: Full=Ubiquitin-specific-processing protease 4;	A0A067F005_CITSI RecName: Full=USP domain-containing protein {ECO:0000259|PROSITE:PS50235};	Ubiquitin-specific protease	GO:0005829,cytosol; GO:0005634,nucleus; GO:0004843,thiol-dependent ubiquitin-specific protease activity; GO:0004197,cysteine-type endopeptidase activity; GO:0016579,protein deubiquitination; GO:0006511,ubiquitin-dependent protein catabolic process; GO:0003674,molecular_function; GO:0003824,catalytic activity; GO:0008233,peptidase activity; GO:0008242,omega peptidase activity; GO:0016787,hydrolase…	PF00443.32:Ubiquitin carboxyl-terminal hydrolase	--	--	--
Cs_ont_1g000220	32.2476	32.0832	32.5131	34.0161	37.8844	36.0149	31.2648	32.2412	30.9127	32.6395	30.7524	31.8934	30.23	31.1119	28.9465	29.855	31.8126	30.3488	233708	241074	-	K21596 calmodulin-binding transcription activator | (RefSeq) LOW QUALITY PROTEIN: calmodulin-binding transcription activator 3 (A)	--	LOW QUALITY PROTEIN: calmodulin-binding transcription activator 3 [Citrus sinensis]	CMTA3_ARATH RecName: Full=Calmodulin-binding transcription activator 3 {ECO:0000303|PubMed:11925432}; Short=AtCAMTA3 {ECO:0000303|PubMed:11925432}; AltName: Full=Ethylene-induced calmodulin-binding protein 1 {ECO:0000303|PubMed:11162426}; Short=EICBP1 {ECO:0000303|PubMed:11162426}; AltName: Full=Ethylene-induced calmodulin-binding protein a {ECO:0000303|PubMed:11782485}; Short=EICBP.a {ECO:000030…	V4UPL8_CITCL RecName: Full=CG-1 domain-containing protein {ECO:0000259|PROSITE:PS51437};	Uncharacterized conserved protein, contains IPT/TIG domain	GO:0005634,nucleus; GO:0005516,calmodulin binding; GO:0003700,DNA-binding transcription factor activity; GO:0003690,double-stranded DNA binding; GO:0043565,sequence-specific DNA binding; GO:0003712,transcription coregulator activity; GO:0070417,cellular response to cold; GO:0042742,defense response to bacterium; GO:0050832,defense response to fungus; GO:0106167,extracellular ATP signaling; GO:001…	PF03859.19:CG-1 domain	CAMTA	TF	CAMTA
Cs_ont_1g000230	18.1495	17.6762	18.0764	18.9893	18.8338	17.9168	18.0125	18.4566	17.545	18.763	18.4664	17.9825	19.2799	19.4718	19.3111	17.2028	16.4499	16.7296	243016	251897	+	K08819 cyclin-dependent kinase 12/13 [EC:2.7.11.22 2.7.11.23] | (RefSeq) cyclin-dependent kinase C-1 isoform X1 (A)	--	cyclin-dependent kinase C-1 isoform X1 [Citrus clementina]	CDKC1_ARATH RecName: Full=Cyclin-dependent kinase C-1; Short=CDKC;1; EC=2.7.11.22; EC=2.7.11.23;	V4SLA2_CITCL RecName: Full=Protein kinase domain-containing protein {ECO:0000259|PROSITE:PS50011};	Cdc2-related protein kinase	GO:0000307,cyclin-dependent protein kinase holoenzyme complex; GO:0005634,nucleus; GO:0005524,ATP binding; GO:0004693,cyclin-dependent protein serine/threonine kinase activity; GO:0016301,kinase activity; GO:0106310,protein serine kinase activity; GO:0008353,RNA polymerase II CTD heptapeptide repeat kinase activity; GO:0070816,phosphorylation of RNA polymerase II C-terminal domain; GO:0032968,pos…	PF00069.28:Protein kinase domain	--	--	--
Cs_ont_1g000240	0.164	0.1495	0.2031	0.139	0.274	0.193	0.2311	0.1208	0.2097	0.1119	0.2432	0.2265	0.074	0.1413	0.0678	0.0383	0.1415	0.083	248892	252778	-	K14684 solute carrier family 25 (mitochondrial phosphate transporter), member 23/24/25/41 | (RefSeq) adenine nucleotide transporter BT1, chloroplastic/mitochondrial (A)	--	probable mitochondrial adenine nucleotide transporter BTL3 isoform X1 [Citrus clementina]	BRTL3_ARATH RecName: Full=Probable mitochondrial adenine nucleotide transporter BTL3; AltName: Full=Adenine nucleotide transporter BT1-like protein 3;	V4SW85_CITCL SubName: Full=Uncharacterized protein {ECO:0000313|EMBL:ESR41441.1};	Mitochondrial solute carrier protein	GO:0016021,integral component of membrane; GO:0005743,mitochondrial inner membrane; GO:0009536,plastid; GO:0055085,transmembrane transport; GO:0006810,transport; GO:0008150,biological_process; GO:0009987,cellular process; GO:0051179,localization; GO:0051234,establishment of localization; GO:0005575,cellular_component; GO:0016020,membrane; GO:0031224,intrinsic component of membrane; GO:0110165,cel…	PF00153.30:Mitochondrial carrier protein	--	--	--
Cs_ont_1g000250	0.1897	0.1189	0.2585	0.4421	0.5548	0.1889	0	0.2794	0.2809	0.2374	0	0	0	0.1927	0.4313	0.2437	0.1125	0.2263	254524	254935	+	--	--	BTB/POZ domain-containing protein [Citrus sinensis]	--	V4TC32_CITCL RecName: Full=BTB domain-containing protein {ECO:0000259|PROSITE:PS50097};	--	GO:0016567,protein ubiquitination; GO:0006464,cellular protein modification process; GO:0006807,nitrogen compound metabolic process; GO:0008150,biological_process; GO:0008152,metabolic process; GO:0009987,cellular process; GO:0019538,protein metabolic process; GO:0032446,protein modification by small protein conjugation; GO:0036211,protein modification process; GO:0043170,macromolecule metabolic …	--	--	--	--
Cs_ont_1g000260	0.1927	0.3076	0.2387	0.147	0.1171	0.2617	0.2299	0.658	0.6746	0.1535	0.3394	0.5515	0.0373	0.0356	0	0.0675	0.0624	0.0418	258194	261372	+	--	--	uncharacterized protein LOC18036910 isoform X1 [Citrus clementina]	--	V4UPL2_CITCL SubName: Full=Uncharacterized protein {ECO:0000313|EMBL:ESR41439.1};	--	GO:0016021,integral component of membrane; GO:0005575,cellular_component; GO:0016020,membrane; GO:0031224,intrinsic component of membrane; GO:0110165,cellular anatomical entity	--	--	--	--
Cs_ont_1g000270	28.5083	27.0884	28.3722	32.3841	31.5734	35.0126	30.2818	29.4679	29.2634	28.7551	27.98	27.6761	36.083	37.9368	40.2216	34.6661	39.4101	38.7555	262549	267044	-	K07893 Ras-related protein Rab-6A | (RefSeq) ras-related protein RABH1e (A)	--	ras-related protein RABH1e [Citrus clementina]	RAH1E_ARATH RecName: Full=Ras-related protein RABH1e; Short=AtRABH1e;	A0A067EZA2_CITSI SubName: Full=Uncharacterized protein {ECO:0000313|EMBL:KDO56562.1};	GTPase Rab6/YPT6/Ryh1, small G protein superfamily	GO:0005829,cytosol; GO:0005794,Golgi apparatus; GO:0000139,Golgi membrane; GO:0005886,plasma membrane; GO:0005525,GTP binding; GO:0003924,GTPase activity; GO:0006891,intra-Golgi vesicle-mediated transport; GO:0006886,intracellular protein transport; GO:0042147,retrograde transport, endosome to Golgi; GO:0006890,retrograde vesicle-mediated transport, Golgi to endoplasmic reticulum; GO:0000166,nucl…	PF00071.25:Ras family	--	--	--
Cs_ont_1g000300	0.6089	0.9816	0.8973	0.6255	0.6333	0.5815	0.163	0.1922	0.1196	0.171	0.2534	0.2563	0.2819	0.3702	0.4294	0.2235	0.3096	0.2767	271677	275316	+	--	--	BTB/POZ domain-containing protein DOT3 [Citrus sinensis]	DOT3_ARATH RecName: Full=BTB/POZ domain-containing protein DOT3; AltName: Full=Protein DEFECTIVELY ORGANIZED TRIBUTARIES 3 {ECO:0000303|PubMed:18643975};	V4SR70_CITCL SubName: Full=Uncharacterized protein {ECO:0000313|EMBL:ESR41435.1};	--	GO:0010588,cotyledon vascular tissue pattern formation; GO:0010305,leaf vascular tissue pattern formation; GO:0010087,phloem or xylem histogenesis; GO:0080022,primary root development; GO:0016567,protein ubiquitination; GO:0048367,shoot system development; GO:0000003,reproduction; GO:0003002,regionalization; GO:0003006,developmental process involved in reproduction; GO:0007275,multicellular organ…	PF03000.17:NPH3 family	--	--	--
Cs_ont_1g000310	28.3065	25.7127	27.7365	32.1341	32.2809	31.8074	43.504	42.8916	56.9909	58.0016	57.8662	58.3844	56.1023	49.6543	52.8986	68.4313	60.819	59.3836	275199	276185	-	K02892 large subunit ribosomal protein L23 | (RefSeq) uncharacterized protein LOC102620099 (A)	ko03010: Ribosome	uncharacterized protein LOC102620099 [Citrus sinensis]	--	A0A067EZB1_CITSI SubName: Full=Uncharacterized protein {ECO:0000313|EMBL:KDO56572.1};	Predicted mitochondrial ribosomal protein L23	GO:0005762,mitochondrial large ribosomal subunit; GO:0003729,mRNA binding; GO:0003735,structural constituent of ribosome; GO:0032543,mitochondrial translation; GO:0003674,molecular_function; GO:0003676,nucleic acid binding; GO:0003723,RNA binding; GO:0005488,binding; GO:0097159,organic cyclic compound binding; GO:1901363,heterocyclic compound binding; GO:0005198,structural molecule activity; GO:0…	PF00276.23:Ribosomal protein L23	--	--	--
Cs_ont_1g000320	7.5499	6.7899	6.643	8.9254	9.9501	10.092	16.8922	16.8164	16.2735	18.3546	19.1075	18.3847	17.6671	16.5742	16.8632	18.8745	18.5804	18.8453	282182	286113	-	K15272 solute carrier family 35 (UDP-sugar transporter), member A1/2/3 | (RefSeq) CMP-sialic acid transporter 5 (A)	--	CMP-sialic acid transporter 5 [Citrus clementina]	ROCK1_ARATH RecName: Full=UDP-N-acetylglucosamine transporter ROCK1 {ECO:0000305}; AltName: Full=CMP-sialic acid transporter 5 {ECO:0000305}; Short=CMP-SA-Tr 5 {ECO:0000305}; Short=CMP-Sia-Tr 5 {ECO:0000305}; AltName: Full=Protein REPRESSOR OF CYTOKININ DEFICIENCY 1 {ECO:0000303|PubMed:25535363};	A0A2H5Q4Q0_CITUN SubName: Full=Uncharacterized protein {ECO:0000313|EMBL:GAY59551.1};	Predicted UDP-galactose transporter	GO:0005783,endoplasmic reticulum; GO:0005789,endoplasmic reticulum membrane; GO:0030173,integral component of Golgi membrane; GO:0015136,sialic acid transmembrane transporter activity; GO:0005463,UDP-N-acetylgalactosamine transmembrane transporter activity; GO:0008643,carbohydrate transport; GO:1903857,negative regulation of cytokinin dehydrogenase activity; GO:1903070,negative regulation of ER-a…	PF04142.18:Nucleotide-sugar transporter	--	--	--
Cs_ont_1g000330	0	0	0	0	0	0	0	0	0	0	0	0	0.115	0	0	0	0	0	288536	288985	+	K10664 E3 ubiquitin-protein ligase ATL6/9/15/31/42/55 [EC:2.3.2.27] | (RefSeq) E3 ubiquitin-protein ligase ATL31-like (A)	--	uncharacterized protein LOC107175530 [Citrus sinensis]	RNG1L_ARATH RecName: Full=E3 ubiquitin-protein ligase RING1-like; EC=2.3.2.27; AltName: Full=RING finger protein 1; AltName: Full=RING-type E3 ubiquitin transferase RING1-like {ECO:0000305};	A0A2H5Q4Q1_CITUN RecName: Full=RING-type domain-containing protein {ECO:0000259|PROSITE:PS50089}; Flags: Fragment;	FOG: Predicted E3 ubiquitin ligase	GO:0005737,cytoplasm; GO:0046872,metal ion binding; GO:0061630,ubiquitin protein ligase activity; GO:0016567,protein ubiquitination; GO:0003674,molecular_function; GO:0005488,binding; GO:0043167,ion binding; GO:0043169,cation binding; GO:0003824,catalytic activity; GO:0004842,ubiquitin-protein transferase activity; GO:0016740,transferase activity; GO:0019787,ubiquitin-like protein transferase act…	PF13639.9:Ring finger domain	--	--	--
Cs_ont_1g000340	20.154	20.2609	19.6311	16.8435	17.8237	16.9259	34.9322	36.7917	37.8344	42.484	40.2445	41.3595	55.8044	55.7218	53.4968	60.5214	55.7401	56.5817	296522	303711	+	K01953 asparagine synthase (glutamine-hydrolysing) [EC:6.3.5.4] | (RefSeq) asparagine synthetase [glutamine-hydrolyzing] 2 (A)	ko00250: Alanine, aspartate and glutamate metabolism; ko01100: Metabolic pathways; ko01110: Biosynthesis of secondary metabolites; ko01230: Biosynthesis of amino acids	asparagine synthetase [glutamine-hydrolyzing]	ASNS3_ARATH RecName: Full=Asparagine synthetase [glutamine-hydrolyzing] 3; EC=6.3.5.4; AltName: Full=Glutamine-dependent asparagine synthetase 3;	V4SR67_CITCL RecName: Full=Asparagine synthetase [glutamine-hydrolyzing] {ECO:0000256|PIRNR:PIRNR001589}; EC=6.3.5.4 {ECO:0000256|PIRNR:PIRNR001589};	Asparagine synthase (glutamine-hydrolyzing)	GO:0005829,cytosol; GO:0004066,asparagine synthase (glutamine-hydrolyzing) activity; GO:0005524,ATP binding; GO:0006529,asparagine biosynthetic process; GO:0006541,glutamine metabolic process; GO:0070981,L-asparagine biosynthetic process; GO:0003674,molecular_function; GO:0003824,catalytic activity; GO:0016874,ligase activity; GO:0016879,ligase activity, forming carbon-nitrogen bonds; GO:0016884,…	PF00733.24:Asparagine synthase	--	--	--
Cs_ont_1g000350	12.3886	11.923	12.2276	12.037	12.9413	12.5528	9.3264	10.6184	10.2745	12.8148	11.9199	12.1528	10.7112	11.0494	10.346	12.3127	12.3669	12.5455	303942	308136	-	--	--	TLDc domain-containing protein [Citrus sinensis]	--	A0A067EN20_CITSI RecName: Full=TLDc domain-containing protein {ECO:0000259|PROSITE:PS51886};	Oxidation resistance protein	--	--	--	--	--
Cs_ont_1g000360	147.803	165.705	122.214	155.815	144.852	137.931	84.1146	102.858	113.822	147.12	154.186	142.445	267.919	284.166	284.976	290.397	291.903	307.275	310673	313237	+	K17098 annexin D | (RefSeq) annexin D2 (A)	--	annexin D2 [Citrus sinensis]	ANXD2_ARATH RecName: Full=Annexin D2; AltName: Full=AnnAt2;	A0A067ERS2_CITSI RecName: Full=Annexin {ECO:0000256|RuleBase:RU003540};	Annexin	GO:0005829,cytosol; GO:0016020,membrane; GO:0009536,plastid; GO:0009579,thylakoid; GO:0005509,calcium ion binding; GO:0005544,calcium-dependent phospholipid binding; GO:0110128,phloem sucrose unloading; GO:0015774,polysaccharide transport; GO:0080022,primary root development; GO:0009409,response to cold; GO:0009408,response to heat; GO:0009651,response to salt stress; GO:0009414,response to water…	PF00191.23:Annexin	--	--	--
Cs_ont_1g000370	31.7956	35.0159	35.3975	29.3691	31.057	29.7968	32.8201	34.886	35.2353	32.5273	33.3764	34.3862	24.7838	24.2165	24.9199	26.7684	26.0925	24.2613	313351	317082	-	--	--	uncharacterized protein LOC18036163 [Citrus clementina]	ALKB2_ARATH RecName: Full=DNA oxidative demethylase ALKBH2; EC=1.14.11.33; AltName: Full=Alkylated DNA repair protein alkB homolog 2; AltName: Full=Alpha-ketoglutarate-dependent dioxygenase alkB homolog 2;	V4SL91_CITCL RecName: Full=DUF4057 domain-containing protein {ECO:0000259|Pfam:PF13266};	--	GO:0005634,nucleus; GO:0051747,cytosine C-5 DNA demethylase activity; GO:0035514,DNA demethylase activity; GO:0043734,DNA-N1-methyladenine dioxygenase activity; GO:0008198,ferrous iron binding; GO:0035516,oxidative DNA demethylase activity; GO:0006307,DNA dealkylation involved in DNA repair; GO:0006281,DNA repair; GO:0035511,oxidative DNA demethylation; GO:0003674,molecular_function; GO:0003824,c…	PF13266.9:Protein of unknown function (DUF4057)	--	--	--
Cs_ont_1g000380	0.0299	0	0	0	0.0749	0.0297	0	0.088	0	0	0	0	0	0.0405	0	0	0	0	320486	321552	-	--	--	uncharacterized protein LOC18037333 [Citrus clementina]	--	A0A067ENB6_CITSI RecName: Full=C2 domain-containing protein {ECO:0000259|PROSITE:PS50004};	--	--	PF00168.33:C2 domain	--	--	--
Cs_ont_1g000390	31.3277	32.7026	32.0299	30.2639	30.9348	31.1299	27.5678	27.6725	28.3693	31.3799	29.6026	29.6967	40.1441	39.6815	38.0312	34.1635	35.3072	35.4299	324050	335948	-	K05658 ATP-binding cassette, subfamily B (MDR/TAP), member 1 [EC:7.6.2.2] | (RefSeq) putative ABC transporter B family member 8 (A)	ko02010: ABC transporters	hypothetical protein CUMW_195400 [Citrus unshiu]	AB1D_ARATH RecName: Full=ABC transporter D family member 1 {ECO:0000303|PubMed:18299247}; Short=ABC transporter ABCD.1 {ECO:0000303|PubMed:18299247}; Short=AtABCD1 {ECO:0000303|PubMed:18299247}; EC=7.6.2.4; AltName: Full=Peroxisomal ABC transporter 1; Short=AtPXA1; AltName: Full=Protein ACETATE NON-UTILIZING 2; AltName: Full=Protein COMATOSE; AltName: Full=Protein PEROXISOME DEFECTIVE 3; Short=Pe…	A0A2H5Q5K9_CITUN SubName: Full=Uncharacterized protein {ECO:0000313|EMBL:GAY59565.1};	Long-chain acyl-CoA transporter, ABC superfamily (involved in peroxisome organization and biogenesis)	GO:0046861,glyoxysomal membrane; GO:0016021,integral component of membrane; GO:0005778,peroxisomal membrane; GO:0015607,ABC-type fatty-acyl-CoA transporter activity; GO:0005524,ATP binding; GO:0042626,ATPase-coupled transmembrane transporter activity; GO:0005324,long-chain fatty acid transporter activity; GO:0006635,fatty acid beta-oxidation; GO:0016042,lipid catabolic process; GO:0015910,long-ch…	PF06472.18:ABC transporter transmembrane region 2	--	--	--
Cs_ont_1g000400	7.7323	7.2617	7.0777	6.217	7.1948	6.6512	5.5095	5.2865	6.199	5.3593	4.9862	5.3912	3.614	3.7158	3.1754	4.6113	4.4388	4.9076	339777	345124	-	--	--	uncharacterized protein LOC18037352 [Citrus clementina]	--	V4SL86_CITCL SubName: Full=Uncharacterized protein {ECO:0000313|EMBL:ESR41422.1};	--	--	PF07719.20:Tetratricopeptide repeat	--	--	--
Cs_ont_1g000420	0	0	0	0	0	0	0	0	0	0	0	0	0.0667	0.0637	0	0	0	0	359838	360176	+	--	--	hypothetical protein CICLE_v10027186mg [Citrus clementina]	--	V4SR58_CITCL SubName: Full=Uncharacterized protein {ECO:0000313|EMBL:ESR41420.1};	--	--	--	--	--	--
Cs_ont_1g000440	27.5091	27.7446	28.0789	37.7567	40.5619	42.9487	43.2711	51.4629	49.5519	43.5551	40.2051	42.9866	21.1025	18.3224	19.4081	33.2063	35.5628	30.4978	367552	368895	-	--	--	uncharacterized protein LOC18037404 [Citrus clementina]	--	V4UPJ1_CITCL SubName: Full=Uncharacterized protein {ECO:0000313|EMBL:ESR41419.1};	--	GO:0016021,integral component of membrane; GO:0005575,cellular_component; GO:0016020,membrane; GO:0031224,intrinsic component of membrane; GO:0110165,cellular anatomical entity	--	--	--	--
Cs_ont_1g000470	0	0	0	0	0	0	0	0	0	0	0	0	0.0164	0	0	0	0	0	423616	434365	-	--	--	MFS domain-containing protein [Citrus sinensis]	--	V4SL81_CITCL RecName: Full=MFS domain-containing protein {ECO:0000259|PROSITE:PS50850};	Sugar transporter/spinster transmembrane protein	GO:0016021,integral component of membrane; GO:0022857,transmembrane transporter activity; GO:0003674,molecular_function; GO:0005215,transporter activity; GO:0005575,cellular_component; GO:0016020,membrane; GO:0031224,intrinsic component of membrane; GO:0110165,cellular anatomical entity	PF07690.19:Major Facilitator Superfamily	--	--	--
Cs_ont_1g000480	0.304	0.1525	0.1035	0.2125	0.2159	0.1513	0.1994	0.2462	0.2813	0.1331	0.1704	0.1485	0.0216	0.0103	0.0829	0.1367	0.018	0.1209	443004	445177	-	--	--	uncharacterized protein LOC18037235 [Citrus clementina]	--	V4SW65_CITCL RecName: Full=MFS domain-containing protein {ECO:0000259|PROSITE:PS50850};	Sugar transporter/spinster transmembrane protein	GO:0016021,integral component of membrane; GO:0022857,transmembrane transporter activity; GO:0003674,molecular_function; GO:0005215,transporter activity; GO:0005575,cellular_component; GO:0016020,membrane; GO:0031224,intrinsic component of membrane; GO:0110165,cellular anatomical entity	PF07690.19:Major Facilitator Superfamily	--	--	--
Cs_ont_1g000490	11.2629	12.3076	12.648	16.5321	16.6159	18.2091	14.6	16.9009	14.9448	15.716	14.955	15.2293	14.4772	15.6136	12.9716	17.3951	15.4841	16.9839	457002	458900	-	--	--	uncharacterized protein LOC18036915 [Citrus clementina]	VQ22_ARATH RecName: Full=VQ motif-containing protein 22 {ECO:0000303|PubMed:22535423}; Short=AtVQ22 {ECO:0000303|PubMed:22535423};	V4UPI5_CITCL RecName: Full=VQ domain-containing protein {ECO:0000259|Pfam:PF05678};	--	GO:0005634,nucleus; GO:0005575,cellular_component; GO:0005622,intracellular anatomical structure; GO:0043226,organelle; GO:0043227,membrane-bounded organelle; GO:0043229,intracellular organelle; GO:0043231,intracellular membrane-bounded organelle; GO:0110165,cellular anatomical entity	PF05678.17:VQ motif	--	--	--
Cs_ont_1g000510	7.9407	7.8668	6.8144	7.77	8.3946	8.4084	13.2632	11.9369	11.9378	14.0239	14.491	14.5952	12.4115	11.6006	13.3045	11.9479	13.5848	13.032	477662	481778	+	K07152 protein SCO1 | (RefSeq) protein SCO1 homolog 2, mitochondrial isoform X2 (A)	--	protein SCO1 homolog 2, mitochondrial isoform X2 [Citrus sinensis]	SCO12_ARATH RecName: Full=Protein SCO1 homolog 2, mitochondrial; AltName: Full=Homolog of the copper chaperone SCO1 member 2; Short=HCC2; Flags: Precursor;	V4SW60_CITCL SubName: Full=Uncharacterized protein {ECO:0000313|EMBL:ESR41411.1};	Putative cytochrome C oxidase assembly protein	GO:0016021,integral component of membrane; GO:0005743,mitochondrial inner membrane; GO:0055070,copper ion homeostasis; GO:0033617,mitochondrial cytochrome c oxidase assembly; GO:0008150,biological_process; GO:0042592,homeostatic process; GO:0048878,chemical homeostasis; GO:0050801,ion homeostasis; GO:0055065,metal ion homeostasis; GO:0055076,transition metal ion homeostasis; GO:0055080,cation hom…	PF02630.17:SCO1/SenC	--	--	--
Cs_ont_1g000520	0	0	0.0186	0.0254	0	0.0271	0	0.0201	0	0	0	0	0.0097	0	0	0	0	0	485873	490099	+	K09527 DnaJ homolog subfamily C member 7 | (RefSeq) TPR repeat-containing thioredoxin TTL1 (A)	--	hypothetical protein CICLE_v10027117mg [Citrus clementina]	TTL4_ARATH RecName: Full=TPR repeat-containing thioredoxin TTL4; AltName: Full=Tetratricopeptide repeat thioredoxin-like 4;	V4SR52_CITCL SubName: Full=Uncharacterized protein {ECO:0000313|EMBL:ESR41410.1};	FOG: TPR repeat	GO:0005737,cytoplasm; GO:0005829,cytosol; GO:0006970,response to osmotic stress; GO:0006950,response to stress; GO:0008150,biological_process; GO:0009628,response to abiotic stimulus; GO:0050896,response to stimulus; GO:0005575,cellular_component; GO:0005622,intracellular anatomical structure; GO:0110165,cellular anatomical entity	PF00515.31:Tetratricopeptide repeat	--	--	--
Cs_ont_1g000530	359.222	360.835	378.599	299.149	281.283	278.6	137.626	127.735	142.268	97.4216	111.528	105.951	72.0396	73.0959	82.4965	97.3914	88.7973	91.9255	490283	492537	-	--	--	hypothetical protein CICLE_v10026538mg [Citrus clementina]	PLAT1_ARATH RecName: Full=PLAT domain-containing protein 1 {ECO:0000305}; Short=AtPLAT1 {ECO:0000303|PubMed:25396746}; Short=PLAT domain protein 1 {ECO:0000303|PubMed:25396746}; Flags: Precursor;	V4UPI3_CITCL RecName: Full=PLAT domain-containing protein {ECO:0000259|PROSITE:PS50095};	--	GO:0009535,chloroplast thylakoid membrane; GO:0005783,endoplasmic reticulum; GO:0000325,plant-type vacuole; GO:0005886,plasma membrane; GO:0010287,plastoglobule; GO:0099503,secretory vesicle; GO:0009579,thylakoid; GO:0040008,regulation of growth; GO:0009409,response to cold; GO:0009651,response to salt stress; GO:0009414,response to water deprivation; GO:0008150,biological_process; GO:0040007,gro…	PF01477.26:PLAT/LH2 domain	--	--	--
Cs_ont_1g000570	1.8205	1.5946	2.1157	1.4724	1.4205	1.6526	0.9259	0.4337	0.4658	0.3015	0.3275	0.5085	0.2373	0.281	0.1217	0.1548	0.1112	0.1065	520627	523742	-	K01087 trehalose 6-phosphate phosphatase [EC:3.1.3.12] | (RefSeq) probable trehalose-phosphate phosphatase J isoform X3 (A)	ko00500: Starch and sucrose metabolism; ko01100: Metabolic pathways; ko01110: Biosynthesis of secondary metabolites	hypothetical protein CUMW_237610 [Citrus unshiu]	TPPJ_ARATH RecName: Full=Probable trehalose-phosphate phosphatase J; Short=AtTPPJ; EC=3.1.3.12; AltName: Full=Trehalose 6-phosphate phosphatase;	A0A2H5QK20_CITUN RecName: Full=Trehalose 6-phosphate phosphatase {ECO:0000256|RuleBase:RU361117}; EC=3.1.3.12 {ECO:0000256|RuleBase:RU361117};	Trehalose-6-phosphate synthase component TPS1 and related subunits	GO:0005730,nucleolus; GO:0005634,nucleus; GO:0004805,trehalose-phosphatase activity; GO:0046686,response to cadmium ion; GO:0005992,trehalose biosynthetic process; GO:0003674,molecular_function; GO:0003824,catalytic activity; GO:0016787,hydrolase activity; GO:0016788,hydrolase activity, acting on ester bonds; GO:0016791,phosphatase activity; GO:0019203,carbohydrate phosphatase activity; GO:004257…	PF02358.19:Trehalose-phosphatase	--	--	--
Cs_ont_1g000580	132.067	122.147	121.008	145.182	155.93	164.355	73.8488	86.6685	69.8489	70.2344	68.8487	69.3486	28.9333	31.4013	25.1396	37.5556	33.6639	35.282	570356	572542	-	K09286 EREBP-like factor | (RefSeq) ethylene-responsive transcription factor RAP2-4-like (A)	--	ethylene-responsive transcription factor RAP2-4 [Citrus clementina]	RAP24_ARATH RecName: Full=Ethylene-responsive transcription factor RAP2-4; AltName: Full=Ethylene-responsive transcription factor ERF059; AltName: Full=Protein RELATED TO APETALA2 4;	V4SR48_CITCL RecName: Full=AP2/ERF domain-containing protein {ECO:0000259|PROSITE:PS51032};	--	GO:0005634,nucleus; GO:0003677,DNA binding; GO:0003700,DNA-binding transcription factor activity; GO:0043565,sequence-specific DNA binding; GO:0000976,transcription regulatory region sequence-specific DNA binding; GO:0071472,cellular response to salt stress; GO:0009736,cytokinin-activated signaling pathway; GO:0009873,ethylene-activated signaling pathway; GO:0045595,regulation of cell differentia…	PF00847.23:AP2 domain	AP2/ERF-ERF	TF	AP2/ERF->AP2/ERF-ERF
Cs_ont_1g000590	0.4976	0.6745	0.7329	1.0405	1.09	1.0712	2.0689	1.9014	2.111	1.5311	1.6452	1.5765	3.0799	3.3785	3.4608	3.6971	3.8292	3.6793	578444	581791	-	--	--	uncharacterized protein LOC18035895 [Citrus clementina]	--	V4UPH7_CITCL SubName: Full=Uncharacterized protein {ECO:0000313|EMBL:ESR41404.1};	--	--	--	--	--	--
Cs_ont_1g000600	32.6057	30.1263	31.4181	32.2727	34.0171	33.4918	20.4856	20.3722	19.8616	24.4092	24.7816	23.7808	18.1158	17.9608	16.5897	18.4923	19.0847	18.942	597610	603202	+	K00232 acyl-CoA oxidase [EC:1.3.3.6] | (RefSeq) acyl-coenzyme A oxidase 2, peroxisomal (A)	ko00071: Fatty acid degradation; ko00410: beta-Alanine metabolism; ko00592: alpha-Linolenic acid metabolism; ko00640: Propanoate metabolism; ko01040: Biosynthesis of unsaturated fatty acids; ko01100: Metabolic pathways; ko01110: Biosynthesis of secondary metabolites; ko01200: Carbon metabolism; ko01212: Fatty acid metabolism; ko04146: Peroxisome	acyl-coenzyme A oxidase 2, peroxisomal [Citrus clementina]	ACOX2_ARATH RecName: Full=Acyl-coenzyme A oxidase 2, peroxisomal {ECO:0000303|PubMed:10571860}; Short=AOX 2 {ECO:0000305}; EC=1.3.3.6 {ECO:0000269|PubMed:10571860}; AltName: Full=Long-chain acyl-CoA oxidase {ECO:0000305}; Short=AtCX2 {ECO:0000303|PubMed:10571860}; Flags: Precursor;	V4SL68_CITCL RecName: Full=Acyl-coenzyme A oxidase {ECO:0000256|PIRNR:PIRNR000168};	Pristanoyl-CoA/acyl-CoA oxidase	GO:0005777,peroxisome; GO:0003997,acyl-CoA oxidase activity; GO:0071949,FAD binding; GO:0005504,fatty acid binding; GO:0050660,flavin adenine dinucleotide binding; GO:0006635,fatty acid beta-oxidation; GO:0033540,fatty acid beta-oxidation using acyl-CoA oxidase; GO:0055088,lipid homeostasis; GO:0001676,long-chain fatty acid metabolic process; GO:0003674,molecular_function; GO:0003824,catalytic ac…	PF01756.22:Acyl-CoA oxidase	--	--	--
Cs_ont_1g000610	0.4403	0.4987	0.658	0.2251	0.2967	0.2828	0.559	0.5543	0.4627	0.3199	0.391	0.2313	0.3424	0.2404	0.1421	0.1277	0.1348	0.0791	602091	605879	-	--	--	nitrate regulatory gene2 protein [Citrus clementina]	APSR1_ARATH RecName: Full=Protein ALTERED PHOSPHATE STARVATION RESPONSE 1 {ECO:0000303|PubMed:23498857};	V4S221_CITCL SubName: Full=Uncharacterized protein {ECO:0000313|EMBL:ESR41403.1};	--	GO:0005634,nucleus; GO:0005575,cellular_component; GO:0005622,intracellular anatomical structure; GO:0043226,organelle; GO:0043227,membrane-bounded organelle; GO:0043229,intracellular organelle; GO:0043231,intracellular membrane-bounded organelle; GO:0110165,cellular anatomical entity	PF04782.15:Protein of unknown function (DUF632)	--	--	--
Cs_ont_1g000620	0	0	0	0	0	0	0	0.0118	0.0059	0	0	0	0.0057	0.0054	0.0073	0	0	0	613122	619076	-	K14514 ethylene-insensitive protein 3 | (RefSeq) putative ETHYLENE INSENSITIVE 3-like 4 protein (A)	ko04016: MAPK signaling pathway - plant; ko04075: Plant hormone signal transduction	type I inositol polyphosphate 5-phosphatase 5 isoform X2 [Citrus clementina]	IP5P5_ARATH RecName: Full=Type I inositol polyphosphate 5-phosphatase 5 {ECO:0000305}; Short=At5PTase5 {ECO:0000305}; EC=3.1.3.- {ECO:0000305}; AltName: Full=Protein BRISTLED 1 {ECO:0000303|PubMed:11041890}; AltName: Full=Protein DEFORMED ROOT HAIRS 4 {ECO:0000303|PubMed:15863435};	V4SR43_CITCL RecName: Full=IPPc domain-containing protein {ECO:0000259|SMART:SM00128};	Inositol polyphosphate 5-phosphatase and related proteins	GO:0004445,inositol-polyphosphate 5-phosphatase activity; GO:0034485,phosphatidylinositol-3,4,5-trisphosphate 5-phosphatase activity; GO:0004439,phosphatidylinositol-4,5-bisphosphate 5-phosphatase activity; GO:0009932,cell tip growth; GO:0046855,inositol phosphate dephosphorylation; GO:0046856,phosphatidylinositol dephosphorylation; GO:0010053,root epidermal cell differentiation; GO:0048765,root …	PF03372.26:Endonuclease/Exonuclease/phosphatase family	EIL	TF	EIL
Cs_ont_1g000640	0.8724	0.9967	1.1094	1.4819	0.8586	1.6407	2.1271	1.8987	1.6365	1.2613	1.6009	1.2626	2.007	1.9429	2.2037	1.9426	1.9321	1.8811	620385	626416	-	K01834 2,3-bisphosphoglycerate-dependent phosphoglycerate mutase [EC:5.4.2.11] | (RefSeq) uncharacterized protein LOC102612693 (A)	ko00010: Glycolysis / Gluconeogenesis; ko00260: Glycine, serine and threonine metabolism; ko01100: Metabolic pathways; ko01110: Biosynthesis of secondary metabolites; ko01200: Carbon metabolism; ko01230: Biosynthesis of amino acids	phosphoglycerate mutase (2,3-diphosphoglycerate-dependent) [Citrus sinensis]	GPMA1_ARATH RecName: Full=2,3-bisphosphoglycerate-dependent phosphoglycerate mutase 1 {ECO:0000255|HAMAP-Rule:MF_01039}; Short=BPG-dependent PGAM 1 {ECO:0000255|HAMAP-Rule:MF_01039}; Short=PGAM 1 {ECO:0000255|HAMAP-Rule:MF_01039}; Short=Phosphoglyceromutase 1 {ECO:0000255|HAMAP-Rule:MF_01039}; Short=dPGM 1 {ECO:0000255|HAMAP-Rule:MF_01039}; EC=5.4.2.11 {ECO:0000255|HAMAP-Rule:MF_01039}; Flags: Pr…	A0A2H5QK01_CITUN SubName: Full=Uncharacterized protein {ECO:0000313|EMBL:GAY64952.1};	Phosphoglycerate mutase	GO:0009507,chloroplast; GO:0004619,phosphoglycerate mutase activity; GO:0006094,gluconeogenesis; GO:0006096,glycolytic process; GO:0003674,molecular_function; GO:0003824,catalytic activity; GO:0016853,isomerase activity; GO:0016866,intramolecular transferase activity; GO:0016868,intramolecular transferase activity, phosphotransferases; GO:0005975,carbohydrate metabolic process; GO:0005996,monosac…	PF00300.25:Histidine phosphatase superfamily (branch 1)	--	--	--
Cs_ont_1g000650	0.0514	0.0323	0.0701	0	0.0645	0.0512	0.092	0.0189	0	0.0322	0	0.0558	0.0182	0.0348	0.0702	0	0.0305	0	628422	630566	-	--	--	protein UPSTREAM OF FLC [Citrus clementina]	SOK2_ARATH RecName: Full=Protein SOSEKI 2 {ECO:0000303|PubMed:30737509}; Short=AtSOK2 {ECO:0000303|PubMed:32004461}; AltName: Full=Protein UPSTREAM OF FLC {ECO:0000303|PubMed:15186749};	V4SL63_CITCL SubName: Full=Uncharacterized protein {ECO:0000313|EMBL:ESR41397.1};	--	GO:0009925,basal plasma membrane; GO:0031234,extrinsic component of cytoplasmic side of plasma membrane; GO:0042803,protein homodimerization activity; GO:0007049,cell cycle; GO:0051301,cell division; GO:1905392,plant organ morphogenesis; GO:0051258,protein polymerization; GO:0051302,regulation of cell division; GO:2000067,regulation of root morphogenesis; GO:0090708,specification of plant organ a…	PF06136.16:Protein SOSEKI, plant	--	--	--
Cs_ont_1g000670	0	0	0	0	0	0	0	0	0	0	0.095	0	0	0	0	0	0	0	639042	639803	-	--	--	protein DOWNSTREAM OF FLC [Citrus sinensis]	DFC_ARATH RecName: Full=Protein DOWNSTREAM OF FLC; Short=AtDFC; AltName: Full=Pollen allergen-like protein; Flags: Precursor;	A0A2H5QJZ5_CITUN SubName: Full=Uncharacterized protein {ECO:0000313|EMBL:GAY64950.1};	--	GO:0005615,extracellular space; GO:0005575,cellular_component; GO:0005576,extracellular region; GO:0110165,cellular anatomical entity	PF01190.20:Pollen protein Ole e 1 like	--	--	--
Cs_ont_1g000700	24.2132	24.9422	22.3344	22.6115	23.7327	24.7222	17.6027	19.7893	21.3789	11.9371	12.4996	12.9253	1.3655	1.3041	1.1631	2.6251	2.5116	2.3969	679988	682836	+	--	--	glucan 1,3-beta-glucosidase A [Citrus clementina]	--	V4SR38_CITCL RecName: Full=Cellulase domain-containing protein {ECO:0000259|Pfam:PF00150};	--	GO:0005576,extracellular region; GO:0051015,actin filament binding; GO:0016985,mannan endo-1,4-beta-mannosidase activity; GO:0007015,actin filament organization; GO:0071704,organic substance metabolic process; GO:0003674,molecular_function; GO:0003779,actin binding; GO:0005488,binding; GO:0005515,protein binding; GO:0008092,cytoskeletal protein binding; GO:0044877,protein-containing complex bindi…	PF00150.21:Cellulase (glycosyl hydrolase family 5)	--	--	--
Cs_ont_1g000710	0.8797	0.997	1.0142	0.5362	0.4382	0.4379	0.0807	0.3986	0.3257	0.1905	0.1725	0.3673	0.024	0.0573	0.0615	0.1739	0.2208	0.1749	683650	690480	+	K02372 3-hydroxyacyl-[acyl-carrier-protein] dehydratase [EC:4.2.1.59] | (RefSeq) LOW QUALITY PROTEIN: uncharacterized protein LOC102623663 (A)	ko00061: Fatty acid biosynthesis; ko00780: Biotin metabolism; ko01100: Metabolic pathways; ko01212: Fatty acid metabolism; ko01240: Biosynthesis of cofactors	probable glucan 1,3-beta-glucosidase A [Citrus sinensis]	--	V4UPG7_CITCL RecName: Full=Cellulase domain-containing protein {ECO:0000259|Pfam:PF00150};	--	GO:0005576,extracellular region; GO:0051015,actin filament binding; GO:0016985,mannan endo-1,4-beta-mannosidase activity; GO:0007015,actin filament organization; GO:0071704,organic substance metabolic process; GO:0003674,molecular_function; GO:0003779,actin binding; GO:0005488,binding; GO:0005515,protein binding; GO:0008092,cytoskeletal protein binding; GO:0044877,protein-containing complex bindi…	PF00150.21:Cellulase (glycosyl hydrolase family 5)	--	--	--
Cs_ont_1g000720	43.9102	41.4026	43.3273	44.5426	46.402	48.1824	31.0944	40.1933	41.1548	30.2424	36.0204	36.5789	19.0052	20.1302	18.1253	19.6895	19.3404	19.9612	699373	701222	+	--	--	uncharacterized protein LOC18036380 [Citrus clementina]	FLZ6_ARATH RecName: Full=FCS-Like Zinc finger 6 {ECO:0000303|PubMed:24901469};	V4SL60_CITCL RecName: Full=FLZ-type domain-containing protein {ECO:0000259|PROSITE:PS51795};	--	GO:0005737,cytoplasm; GO:0005829,cytosol; GO:0005783,endoplasmic reticulum; GO:0005634,nucleus; GO:0019900,kinase binding; GO:0046872,metal ion binding; GO:0042594,response to starvation; GO:0090351,seedling development; GO:0003674,molecular_function; GO:0005488,binding; GO:0005515,protein binding; GO:0019899,enzyme binding; GO:0043167,ion binding; GO:0043169,cation binding; GO:0006950,response t…	PF04570.17:zinc-finger of the FCS-type, C2-C2	--	--	--
Cs_ont_1g000730	0.1598	0.2003	0.4354	0.2978	0.6007	0.3181	1.7148	1.4706	3.0165	1.3992	0.8144	1.9075	1.1328	1.3523	2.0339	0.7183	0.6634	0.5082	708295	730819	-	--	--	uncharacterized protein LOC112096836 [Citrus clementina]	--	--	--	--	--	--	--	--
Cs_ont_1g000760	9.1302	8.3263	9.0473	10.9866	10.6804	14.0487	10.8885	9.0457	7.3748	9.346	8.6309	12.793	7.0622	7.6437	6.6419	8.53	10.4381	11.2221	750823	758549	-	--	--	hypothetical protein KPL71_022278 [Citrus sinensis]	--	--	--	--	--	--	--	--
Cs_ont_1g000770	41.5948	37.2015	39.7397	26.7205	29.6467	28.9393	15.8975	21.9201	19.8147	10.7841	16.0421	11.9669	9.4518	7.4656	7.3824	11.3305	12.3667	10.841	763755	765247	-	--	--	hypothetical protein CICLE_v10027618mg [Citrus clementina]	--	A0A067D5W4_CITSI SubName: Full=Uncharacterized protein {ECO:0000313|EMBL:KDO36930.1};	--	--	--	--	--	--
Cs_ont_1g000780	10.6242	11.3426	10.9875	7.7954	9.0912	10.9177	5.5973	6.4409	6.824	5.6051	5.3937	5.3722	3.5699	3.5537	3.2591	4.8782	4.4546	3.8346	765499	791030	-	K01858 myo-inositol-1-phosphate synthase [EC:5.5.1.4] | (RefSeq) inositol-3-phosphate synthase (A)	ko00562: Inositol phosphate metabolism; ko01100: Metabolic pathways; ko01110: Biosynthesis of secondary metabolites	hypothetical protein CUMW_216290 [Citrus unshiu]	INO1_NICPA RecName: Full=Inositol-3-phosphate synthase; Short=MIP synthase; EC=5.5.1.4; AltName: Full=Myo-inositol 1-phosphate synthase; Short=IPS; Short=MI-1-P synthase;	A0A2H5QCE5_CITUN SubName: Full=Uncharacterized protein {ECO:0000313|EMBL:GAY62252.1};	Myo-inositol-1-phosphate synthase	GO:0005737,cytoplasm; GO:0004512,inositol-3-phosphate synthase activity; GO:0006021,inositol biosynthetic process; GO:0008654,phospholipid biosynthetic process; GO:0003674,molecular_function; GO:0003824,catalytic activity; GO:0016853,isomerase activity; GO:0016872,intramolecular lyase activity; GO:0005975,carbohydrate metabolic process; GO:0006020,inositol metabolic process; GO:0006066,alcohol me…	PF07994.15:Myo-inositol-1-phosphate synthase	--	--	--
Cs_ont_1g000790	217.447	227.504	203.672	105.287	141.643	127.16	95.1534	129.868	143.676	105.026	106.19	99.9966	207.652	213.202	195.137	175.3	174.375	174.52	796615	799803	-	K01858 myo-inositol-1-phosphate synthase [EC:5.5.1.4] | (RefSeq) inositol-3-phosphate synthase (A)	ko00562: Inositol phosphate metabolism; ko01100: Metabolic pathways; ko01110: Biosynthesis of secondary metabolites	inositol-3-phosphate synthase [Citrus clementina]	INO1_NICPA RecName: Full=Inositol-3-phosphate synthase; Short=MIP synthase; EC=5.5.1.4; AltName: Full=Myo-inositol 1-phosphate synthase; Short=IPS; Short=MI-1-P synthase;	V4UPG2_CITCL RecName: Full=Inositol-3-phosphate synthase {ECO:0000256|ARBA:ARBA00012125}; EC=5.5.1.4 {ECO:0000256|ARBA:ARBA00012125};	Myo-inositol-1-phosphate synthase	GO:0005737,cytoplasm; GO:0004512,inositol-3-phosphate synthase activity; GO:0006021,inositol biosynthetic process; GO:0008654,phospholipid biosynthetic process; GO:0003674,molecular_function; GO:0003824,catalytic activity; GO:0016853,isomerase activity; GO:0016872,intramolecular lyase activity; GO:0005975,carbohydrate metabolic process; GO:0006020,inositol metabolic process; GO:0006066,alcohol me…	PF07994.15:Myo-inositol-1-phosphate synthase	--	--	--
Cs_ont_1g000800	0.5947	0.4915	0.4052	0.189	0.384	0.4172	0.403	0.6171	0.4404	0.186	0.2618	0.1174	0.0863	0.1922	0.1598	0.0347	0.0802	0.0645	836191	840551	+	K17469 sulfate transporter 2, low-affinity | (RefSeq) sulfate transporter 2.1-like isoform X1 (A)	--	sulfate transporter 2.1 [Citrus clementina]	SUT21_ARATH RecName: Full=Sulfate transporter 2.1; AltName: Full=AST68;	V4SL56_CITCL RecName: Full=STAS domain-containing protein {ECO:0000259|PROSITE:PS50801};	Sulfate/bicarbonate/oxalate exchanger SAT-1 and related transporters (SLC26 family)	GO:0005887,integral component of plasma membrane; GO:0015301,anion:anion antiporter activity; GO:0008271,secondary active sulfate transmembrane transporter activity; GO:0015116,sulfate transmembrane transporter activity; GO:0015293,symporter activity; GO:1902358,sulfate transmembrane transport; GO:0003674,molecular_function; GO:0005215,transporter activity; GO:0008509,anion transmembrane transpor…	PF00916.23:Sulfate permease family	--	--	--
Cs_ont_1g000820	0	0	0	0	0	0	0.4446	0	0	0	0	0	0	0	0.1695	0	0	0	853080	854926	-	--	--	protein NEN4 [Citrus clementina]	--	A0A067DVZ1_CITSI RecName: Full=Exonuclease domain-containing protein {ECO:0000259|SMART:SM00479};	--	GO:0008408,3'-5' exonuclease activity; GO:0003676,nucleic acid binding; GO:0003674,molecular_function; GO:0003824,catalytic activity; GO:0004518,nuclease activity; GO:0004527,exonuclease activity; GO:0016787,hydrolase activity; GO:0016788,hydrolase activity, acting on ester bonds; GO:0005488,binding; GO:0097159,organic cyclic compound binding; GO:1901363,heterocyclic compound binding	--	--	--	--
Cs_ont_1g000830	0	0	0	0	0	0	0	0	0	0.0678	0	0	0.0769	0.0734	0.0493	0	0	0	855243	856002	-	--	--	protein NEN4 [Citrus sinensis]	NEN4_ARATH RecName: Full=Protein NEN4 {ECO:0000303|PubMed:25081480}; AltName: Full=NAC45/NAC86-dependent exonuclease-domain protein 4 {ECO:0000303|PubMed:25081480}; EC=3.1.11.-;	V4SW39_CITCL RecName: Full=Exonuclease domain-containing protein {ECO:0000259|SMART:SM00479};	--	GO:0005634,nucleus; GO:0008408,3'-5' exonuclease activity; GO:0046872,metal ion binding; GO:0003676,nucleic acid binding; GO:0003674,molecular_function; GO:0003824,catalytic activity; GO:0004518,nuclease activity; GO:0004527,exonuclease activity; GO:0016787,hydrolase activity; GO:0016788,hydrolase activity, acting on ester bonds; GO:0005488,binding; GO:0043167,ion binding; GO:0043169,cation bindi…	PF00929.27:Exonuclease	--	--	--
Cs_ont_1g000840	7.761	8.3119	7.5263	8.8178	8.2965	9.267	9.0251	9.4063	8.5073	11.1784	8.8835	9.3533	9.2139	10.4171	9.8577	12.6842	11.4358	12.7842	864340	867984	-	K20309 trafficking protein particle complex subunit 12 | (RefSeq) trafficking protein particle complex subunit 12 (A)	--	trafficking protein particle complex subunit 12 [Citrus clementina]	--	V4S201_CITCL SubName: Full=Uncharacterized protein {ECO:0000313|EMBL:ESR41383.1};	Uncharacterized conserved protein	--	PF07719.20:Tetratricopeptide repeat	--	--	--
Cs_ont_1g000860	8.1549	7.9035	7.269	9.74	9.5523	9.3485	9.5072	9.7651	9.8924	9.5733	9.4946	9.5298	12.6234	12.618	12.634	12.3263	11.637	12.5471	876137	883267	+	K13099 CD2 antigen cytoplasmic tail-binding protein 2 | (RefSeq) CD2 antigen cytoplasmic tail-binding protein 2 homolog isoform X1 (A)	--	hypothetical protein CISIN_1g024218mg [Citrus sinensis]	--	A0A067DVI6_CITSI SubName: Full=Uncharacterized protein {ECO:0000313|EMBL:KDO47019.1};	Uncharacterized protein involved in protein-protein interaction, contains polyproline-binding GYF domain	GO:0005682,U5 snRNP; GO:0005575,cellular_component; GO:0005622,intracellular anatomical structure; GO:0005634,nucleus; GO:0030532,small nuclear ribonucleoprotein complex; GO:0032991,protein-containing complex; GO:0043226,organelle; GO:0043227,membrane-bounded organelle; GO:0043229,intracellular organelle; GO:0043231,intracellular membrane-bounded organelle; GO:0097525,spliceosomal snRNP complex; …	--	--	--	--
Cs_ont_1g000870	7.3253	5.7653	7.574	11.7194	6.5874	9.6726	30.1576	27.3434	28.7829	17.1919	14.5649	13.1106	52.6296	48.028	53.3713	22.174	23.8839	26.4024	887267	890169	+	K00423 L-ascorbate oxidase [EC:1.10.3.3] | (RefSeq) L-ascorbate oxidase-like (A)	ko00053: Ascorbate and aldarate metabolism; ko01100: Metabolic pathways	L-ascorbate oxidase [Citrus sinensis]	ASO_CUCSA RecName: Full=L-ascorbate oxidase; Short=ASO; Short=Ascorbase; EC=1.10.3.3; Flags: Precursor;	V4S1Z8_CITCL RecName: Full=L-ascorbate oxidase {ECO:0000256|ARBA:ARBA00022095}; EC=1.10.3.3 {ECO:0000256|ARBA:ARBA00012301};	Multicopper oxidases	GO:0005576,extracellular region; GO:0005507,copper ion binding; GO:0008447,L-ascorbate oxidase activity; GO:0003674,molecular_function; GO:0005488,binding; GO:0043167,ion binding; GO:0043169,cation binding; GO:0046872,metal ion binding; GO:0046914,transition metal ion binding; GO:0003824,catalytic activity; GO:0016491,oxidoreductase activity; GO:0016679,oxidoreductase activity, acting on diphenol…	PF00394.25:Multicopper oxidase	--	--	--
Cs_ont_1g000910	0	0	0	0	0.0609	0	0.058	0	0.09	0.0304	0	0	0	0	0	0	0	0	944872	946182	-	--	--	fasciclin-like arabinogalactan protein 21 [Citrus sinensis]	FLA21_ARATH RecName: Full=Fasciclin-like arabinogalactan protein 21; Flags: Precursor;	A0A2H5QC56_CITUN SubName: Full=Uncharacterized protein {ECO:0000313|EMBL:GAY62228.1};	--	GO:0031225,anchored component of membrane; GO:0005576,extracellular region; GO:0005575,cellular_component; GO:0016020,membrane; GO:0031224,intrinsic component of membrane; GO:0110165,cellular anatomical entity	PF02469.25:Fasciclin domain	--	--	--
Cs_ont_1g000930	0.5885	0.233	0.3376	0.2599	0.1812	0.1234	0.2586	0.2281	0.3211	0.2713	0.4105	0.3026	0.2196	0.3566	0.5352	0.199	0.2572	0.2463	952380	953513	-	--	--	putative uncharacterized protein DDB_G0271606 [Citrus clementina]	--	V4SZD4_CITCL SubName: Full=Uncharacterized protein {ECO:0000313|EMBL:ESR46187.1};	--	--	--	--	--	--
Cs_ont_1g000940	1.8266	1.7664	1.6029	0.7792	0.5691	0.6165	0.7384	0.6725	0.8711	0.7747	0.9469	0.8065	0.0329	0.0105	0	0.0795	0.0184	0.1231	954479	958067	+	K01802 peptidylprolyl isomerase [EC:5.2.1.8] | (RefSeq) photosynthetic NDH subunit of lumenal location 4, chloroplastic (A)	--	photosynthetic NDH subunit of lumenal location 4, chloroplastic [Citrus sinensis]	PNSL4_ARATH RecName: Full=Photosynthetic NDH subunit of lumenal location 4, chloroplastic {ECO:0000303|PubMed:21785130}; AltName: Full=FK506-binding protein 16-2; Short=AtFKBP16-2; AltName: Full=Immunophilin FKBP16-2; AltName: Full=Peptidyl-prolyl cis-trans isomerase FKBP16-2; Short=PPIase FKBP16-2; EC=5.2.1.8; AltName: Full=Rotamase; Flags: Precursor;	A0A067DTL7_CITSI RecName: Full=Peptidylprolyl isomerase {ECO:0000256|PROSITE-ProRule:PRU00277}; EC=5.2.1.8 {ECO:0000256|PROSITE-ProRule:PRU00277};	--	GO:0009507,chloroplast; GO:0009543,chloroplast thylakoid lumen; GO:0009535,chloroplast thylakoid membrane; GO:0005886,plasma membrane; GO:0009579,thylakoid; GO:0003755,peptidyl-prolyl cis-trans isomerase activity; GO:0003674,molecular_function; GO:0003824,catalytic activity; GO:0016853,isomerase activity; GO:0016859,cis-trans isomerase activity; GO:0140096,catalytic activity, acting on a protein;…	PF00254.31:FKBP-type peptidyl-prolyl cis-trans isomerase	--	--	--
Cs_ont_1g000950	5.9996	5.3401	7.3351	4.0945	3.5807	4.9067	21.0815	16.6657	17.5509	14.6101	13.9255	13.9834	18.44	15.6335	19.5329	11.4231	10.931	11.4602	960524	961807	-	K07213 copper chaperone | (RefSeq) copper transport protein ATX1-like (A)	--	heavy metal-associated isoprenylated plant protein 23 [Citrus clementina]	HIP23_ARATH RecName: Full=Heavy metal-associated isoprenylated plant protein 23 {ECO:0000303|PubMed:21072340, ECO:0000303|PubMed:23368984}; Short=AtHIP23 {ECO:0000303|PubMed:21072340, ECO:0000303|PubMed:23368984}; Flags: Precursor;	V4S1Z4_CITCL RecName: Full=HMA domain-containing protein {ECO:0000259|PROSITE:PS50846};	Copper chaperone	GO:0046872,metal ion binding; GO:0050896,response to stimulus; GO:0003674,molecular_function; GO:0005488,binding; GO:0043167,ion binding; GO:0043169,cation binding; GO:0008150,biological_process	PF00403.29:Heavy-metal-associated domain	--	--	--
Cs_ont_1g000970	14.2337	14.0053	13.7024	10.1785	11.2293	11.0073	8.7988	9.3278	8.8246	11.7299	10.9467	11.3839	3.847	4.5808	3.9015	6.5907	6.9217	6.7525	971118	977482	-	K06630 14-3-3 protein epsilon | (RefSeq) 14-3-3 protein 6 (A)	--	hypothetical protein CISIN_1g045057mg [Citrus sinensis]	14333_ORYSJ RecName: Full=14-3-3-like protein GF14-C; AltName: Full=G-box factor 14-3-3 homolog C;	A0A067DTL3_CITSI RecName: Full=14_3_3 domain-containing protein {ECO:0000259|SMART:SM00101};	Multifunctional chaperone (14-3-3 family)	GO:0005737,cytoplasm; GO:0005634,nucleus; GO:0008104,protein localization; GO:0007165,signal transduction; GO:0008150,biological_process; GO:0033036,macromolecule localization; GO:0051179,localization; GO:0007154,cell communication; GO:0009987,cellular process; GO:0023052,signaling; GO:0050789,regulation of biological process; GO:0050794,regulation of cellular process; GO:0050896,response to stim…	PF00244.23:14-3-3 protein	--	--	--
Cs_ont_1g001000	0	0	0.0652	0.0446	0	0.0476	0	0.0705	0.0354	0	0	0	0	0	0	0	0	0.1142	1003980	1027047	+	K01858 myo-inositol-1-phosphate synthase [EC:5.5.1.4] | (RefSeq) inositol-3-phosphate synthase (A)	ko00562: Inositol phosphate metabolism; ko01100: Metabolic pathways; ko01110: Biosynthesis of secondary metabolites	hypothetical protein CUMW_234080, partial [Citrus unshiu]	INO1_SPIPO RecName: Full=Inositol-3-phosphate synthase; Short=MIP synthase; EC=5.5.1.4; AltName: Full=Myo-inositol 1-phosphate synthase; Short=IPS; Short=MI-1-P synthase;	A0A2H5QIQ9_CITUN SubName: Full=Uncharacterized protein {ECO:0000313|EMBL:GAY64502.1}; Flags: Fragment;	Myo-inositol-1-phosphate synthase	GO:0005737,cytoplasm; GO:0004512,inositol-3-phosphate synthase activity; GO:0006021,inositol biosynthetic process; GO:0008654,phospholipid biosynthetic process; GO:0003674,molecular_function; GO:0003824,catalytic activity; GO:0016853,isomerase activity; GO:0016872,intramolecular lyase activity; GO:0005975,carbohydrate metabolic process; GO:0006020,inositol metabolic process; GO:0006066,alcohol me…	PF07994.15:Myo-inositol-1-phosphate synthase	--	--	--
Cs_ont_1g001010	0	0	0	0	0	0.1306	0	0	0	0	0	0	0	0.0444	0	0	0.0778	0	1027195	1030573	+	--	--	pentatricopeptide repeat-containing protein [Citrus sinensis]	PP358_ARATH RecName: Full=Pentatricopeptide repeat-containing protein At4g39620, chloroplastic {ECO:0000305}; AltName: Full=Protein EMBRYO DEFECTIVE 2453 {ECO:0000303|PubMed:15647901}; Flags: Precursor;	A0A445JEJ0_GLYSO SubName: Full=Pentatricopeptide repeat-containing protein, chloroplastic isoform A {ECO:0000313|EMBL:RZB96853.1}; SubName: Full=Pentatricopeptide repeat-containing protein, chloroplastic isoform B {ECO:0000313|EMBL:RZB96854.1}; SubName: Full=Pentatricopeptide repeat-containing protein, chloroplastic isoform C {ECO:0000313|EMBL:RZB96855.1};	FOG: PPR repeat	GO:0009507,chloroplast; GO:0003729,mRNA binding; GO:0009793,embryo development ending in seed dormancy; GO:0003674,molecular_function; GO:0003676,nucleic acid binding; GO:0003723,RNA binding; GO:0005488,binding; GO:0097159,organic cyclic compound binding; GO:1901363,heterocyclic compound binding; GO:0000003,reproduction; GO:0003006,developmental process involved in reproduction; GO:0007275,multic…	PF13812.9:Pentatricopeptide repeat domain	--	--	--
Cs_ont_1g001030	4.2207	4.1909	3.3567	3.0056	3.451	3.3726	5.0227	5.6958	5.3114	4.7706	3.9981	5.0826	1.8752	1.797	1.4578	2.1758	2.1921	2.3555	1047610	1052265	-	K01381 saccharopepsin [EC:3.4.23.25] | (RefSeq) aspartic proteinase CDR1-like (A)	--	Aspartic proteinase-like protein 1 [Citrus sinensis]	ASPL1_ARATH RecName: Full=Aspartic proteinase-like protein 1; EC=3.4.23.-; Flags: Precursor;	A0A2H5QJV4_CITUN RecName: Full=Peptidase A1 domain-containing protein {ECO:0000259|PROSITE:PS51767};	Aspartyl protease	GO:0031225,anchored component of membrane; GO:0046658,anchored component of plasma membrane; GO:0004190,aspartic-type endopeptidase activity; GO:0006508,proteolysis; GO:0003674,molecular_function; GO:0003824,catalytic activity; GO:0004175,endopeptidase activity; GO:0008233,peptidase activity; GO:0016787,hydrolase activity; GO:0070001,aspartic-type peptidase activity; GO:0140096,catalytic activity…	PF14543.9:Xylanase inhibitor N-terminal	--	--	--
Cs_ont_1g001040	4.5478	4.9342	4.5552	4.6529	5.3151	5.298	8.9066	9.9252	10.3085	7.6569	6.9286	7.4778	5.3133	5.2117	4.7427	7.1181	7.2408	6.5347	1053560	1063380	-	--	--	protein CELLULOSE SYNTHASE INTERACTIVE 1 [Citrus sinensis]	CSI1_ARATH RecName: Full=Protein CELLULOSE SYNTHASE INTERACTIVE 1 {ECO:0000303|PubMed:20616083}; AltName: Full=Protein POM-POM 2 {ECO:0000303|PubMed:7743935};	V4SR16_CITCL RecName: Full=C2 domain-containing protein {ECO:0000259|PROSITE:PS50004};	FOG: Armadillo/beta-catenin-like repeats	GO:0010330,cellulose synthase complex; GO:0055028,cortical microtubule; GO:0005737,cytoplasm; GO:0009898,cytoplasmic side of plasma membrane; GO:0005829,cytosol; GO:0005794,Golgi apparatus; GO:0036449,microtubule minus-end; GO:0005886,plasma membrane; GO:0009506,plasmodesma; GO:0008017,microtubule binding; GO:0051211,anisotropic cell growth; GO:0009901,anther dehiscence; GO:0030244,cellulose bios…	PF00514.26:Armadillo/beta-catenin-like repeat	--	--	--
Cs_ont_1g001050	1.1245	1.3938	1.2679	1.4939	1.5551	1.4413	1.0636	1.8845	1.091	1.7141	1.6075	1.5853	1.2738	1.5841	1.1635	1.0626	1.2421	1.2438	1069306	1073775	+	K13141 integrator complex subunit 4 | (RefSeq) protein SIEL isoform X1 (A)	--	protein SIEL isoform X1 [Citrus clementina]	SIEL_ARATH RecName: Full=Protein SIEL {ECO:0000303|PubMed:21924907}; AltName: Full=Protein SHORT-ROOT INTERACTING EMBRYONIC LETHAL {ECO:0000303|PubMed:21924907};	V4UPE2_CITCL SubName: Full=Uncharacterized protein {ECO:0000313|EMBL:ESR41369.1};	Uncharacterized conserved protein	GO:0005938,cell cortex; GO:0005768,endosome; GO:0005634,nucleus; GO:0010496,intercellular transport; GO:0090057,root radial pattern formation; GO:0034472,snRNA 3'-end processing; GO:0006810,transport; GO:0008150,biological_process; GO:0009987,cellular process; GO:0051179,localization; GO:0051234,establishment of localization; GO:0003002,regionalization; GO:0007275,multicellular organism developme…	PF02985.25:HEAT repeat	--	--	--
Cs_ont_1g001060	4.3517	3.8368	3.6594	3.7395	4.2753	3.4357	7.967	5.5076	6.5323	7.1671	6.5852	8.8933	6.629	5.9049	6.8477	7.1407	7.2199	6.6786	1074895	1079736	-	K17785 MICOS complex subunit MIC60 | (RefSeq) caldesmon isoform X2 (A)	--	caldesmon isoform X1 [Citrus sinensis]	--	A0A067DXL1_CITSI SubName: Full=Uncharacterized protein {ECO:0000313|EMBL:KDO43737.1};	--	GO:0061617,MICOS complex; GO:0042407,cristae formation; GO:0006996,organelle organization; GO:0007005,mitochondrion organization; GO:0007006,mitochondrial membrane organization; GO:0007007,inner mitochondrial membrane organization; GO:0008150,biological_process; GO:0009987,cellular process; GO:0016043,cellular component organization; GO:0061024,membrane organization; GO:0071840,cellular component…	PF09731.12:Mitochondrial inner membrane protein	--	--	--
Cs_ont_1g001070	4.7342	5.2675	4.8265	4.8792	5.3069	5.2861	10.4967	9.4641	10.4852	12.4821	12.4058	13.0184	8.1318	8.4997	7.9885	9.69	10.3236	9.2075	1080591	1093307	+	K03021 DNA-directed RNA polymerase III subunit RPC2 [EC:2.7.7.6] | (RefSeq) DNA-directed RNA polymerase III subunit 2 isoform X1 (A)	ko03020: RNA polymerase	DNA-directed RNA polymerase I subunit 2 [Citrus clementina]	NRPA2_ARATH RecName: Full=DNA-directed RNA polymerase I subunit 2 {ECO:0000305}; AltName: Full=DNA-directed RNA polymerase I subunit RPA2 {ECO:0000305}; Short=DNA polymerase I subunit A2 {ECO:0000305}; EC=2.7.7.6 {ECO:0000305}; AltName: Full=Nuclear RNA polymerase A2 {ECO:0000312|EMBL:AEE31152.1};	A0A2H5QIQ8_CITUN RecName: Full=DNA-directed RNA polymerase subunit beta {ECO:0000256|RuleBase:RU363031}; EC=2.7.7.6 {ECO:0000256|RuleBase:RU363031};	RNA polymerase I, second largest subunit	GO:0005736,RNA polymerase I complex; GO:0003677,DNA binding; GO:0003899,DNA-directed 5'-3' RNA polymerase activity; GO:0046872,metal ion binding; GO:0032549,ribonucleoside binding; GO:0009561,megagametogenesis; GO:0042254,ribosome biogenesis; GO:0006351,transcription, DNA-templated; GO:0003674,molecular_function; GO:0003676,nucleic acid binding; GO:0005488,binding; GO:0097159,organic cyclic compo…	PF00562.31:RNA polymerase Rpb2, domain 6	--	--	--
Cs_ont_1g001080	56.4514	55.1708	54.9627	57.5184	54.2042	52.6555	34.2348	36.4226	33.2373	34.4478	33.6645	33.6533	34.4555	31.8414	32.6723	38.775	40.4847	36.988	1093610	1096485	+	K09140 pre-rRNA-processing protein TSR3 | (RefSeq) ribosome biogenesis protein TSR3 homolog (A)	--	18S rRNA aminocarboxypropyltransferase [Citrus sinensis]	--	A0A067DXK4_CITSI RecName: Full=Ribo_biogen_C domain-containing protein {ECO:0000259|Pfam:PF04034};	Uncharacterized conserved protein	GO:0005737,cytoplasm; GO:0106388,NA; GO:0030490,maturation of SSU-rRNA; GO:0006139,nucleobase-containing compound metabolic process; GO:0006364,rRNA processing; GO:0006396,RNA processing; GO:0006725,cellular aromatic compound metabolic process; GO:0006807,nitrogen compound metabolic process; GO:0008150,biological_process; GO:0008152,metabolic process; GO:0009987,cellular process; GO:0010467,gene …	PF04034.16:Ribosome biogenesis protein, C-terminal	--	--	--
Cs_ont_1g001090	68.7628	68.2847	66.9467	69.7443	70.418	70.8548	49.1657	52.7296	52.3252	64.8476	59.27	58.8478	57.4896	58.6	54.6838	61.9604	61.4716	59.8575	1097604	1102565	+	K12875 apoptotic chromatin condensation inducer in the nucleus | (RefSeq) apoptotic chromatin condensation inducer in the nucleus (A)	ko03013: Nucleocytoplasmic transport; ko03015: mRNA surveillance pathway; ko03040: Spliceosome	apoptotic chromatin condensation inducer in the nucleus [Citrus clementina]	--	V4UPD6_CITCL RecName: Full=SAP domain-containing protein {ECO:0000259|PROSITE:PS50800};	Acinus (induces apoptotic chromatin condensation)	GO:0003676,nucleic acid binding; GO:0044260,cellular macromolecule metabolic process; GO:0006807,nitrogen compound metabolic process; GO:0044238,primary metabolic process; GO:0003674,molecular_function; GO:0005488,binding; GO:0097159,organic cyclic compound binding; GO:1901363,heterocyclic compound binding; GO:0008150,biological_process; GO:0008152,metabolic process; GO:0009987,cellular process; …	PF16294.8:RNSP1-SAP18 binding (RSB) motif	--	--	--
Cs_ont_1g001100	52.44	48.2672	46.9901	56.6017	58.5216	58.6119	97.2033	94.0606	96.6369	107.734	112.087	108.812	89.8937	89.5202	86.8492	116.114	100.222	105.208	1104982	1107076	+	K02908 large subunit ribosomal protein L30e | (RefSeq) 60S ribosomal protein L30 (A)	ko03010: Ribosome	hypothetical protein CISIN_1g047379mg, partial [Citrus sinensis]	RL30_LUPLU RecName: Full=60S ribosomal protein L30;	A0A067ESL9_CITSI RecName: Full=Ribosomal_L7Ae domain-containing protein {ECO:0000259|Pfam:PF01248}; Flags: Fragment;	60S ribosomal protein L30	GO:0022625,cytosolic large ribosomal subunit; GO:0003723,RNA binding; GO:0003735,structural constituent of ribosome; GO:0003674,molecular_function; GO:0003676,nucleic acid binding; GO:0005488,binding; GO:0097159,organic cyclic compound binding; GO:1901363,heterocyclic compound binding; GO:0005198,structural molecule activity; GO:0005575,cellular_component; GO:0005622,intracellular anatomical stru…	PF01248.29:Ribosomal protein L7Ae/L30e/S12e/Gadd45 family	--	--	--
Cs_ont_1g001110	1.2749	1.8651	2.3161	1.7826	0.7102	1.6924	1.7738	2.347	1.888	2.1267	2.8161	0.9225	0.6026	1.2949	0.1932	1.0918	1.2605	1.3519	1108887	1110032	+	--	--	hypothetical protein CUMW_234160 [Citrus unshiu]	--	A0A2H5QIR3_CITUN SubName: Full=Uncharacterized protein {ECO:0000313|EMBL:GAY64517.1};	--	--	--	--	--	--
Cs_ont_1g001120	1.5286	1.6321	1.5259	1.6224	2.0865	1.9438	4.0429	3.9117	4.1237	1.6852	2.376	2.3326	2.4144	2.2136	2.1882	1.4776	1.2748	1.0712	1111545	1113650	-	K10808 ribonucleoside-diphosphate reductase subunit M2 [EC:1.17.4.1] | (RefSeq) ribonucleoside-diphosphate reductase small chain-like (A)	ko00230: Purine metabolism; ko00240: Pyrimidine metabolism; ko00480: Glutathione metabolism; ko01100: Metabolic pathways; ko01232: Nucleotide metabolism	ribonucleoside-diphosphate reductase small chain [Citrus clementina]	RIR2_TOBAC RecName: Full=Ribonucleoside-diphosphate reductase small chain; EC=1.17.4.1; AltName: Full=Ribonucleoside-diphosphate reductase R2 subunit; AltName: Full=Ribonucleotide reductase small subunit;	V4SR09_CITCL SubName: Full=Uncharacterized protein {ECO:0000313|EMBL:ESR41360.1};	Ribonucleotide reductase, beta subunit	GO:0005737,cytoplasm; GO:0046872,metal ion binding; GO:0004748,ribonucleoside-diphosphate reductase activity, thioredoxin disulfide as acceptor; GO:0009263,deoxyribonucleotide biosynthetic process; GO:0006260,DNA replication; GO:0003674,molecular_function; GO:0005488,binding; GO:0043167,ion binding; GO:0043169,cation binding; GO:0003824,catalytic activity; GO:0016491,oxidoreductase activity; GO:0…	PF00268.24:Ribonucleotide reductase, small chain	--	--	--
Cs_ont_1g001130	40.9408	40.7739	37.9437	44.5653	40.4408	47.6536	58.9997	56.5809	56.1382	59.5456	57.7105	56.2026	83.6238	76.8095	84.3623	85.9553	92.1149	87.0992	1114990	1116948	+	--	--	hypothetical protein CISIN_1g0324791mg, partial [Citrus sinensis]	GOT1_ARATH RecName: Full=Vesicle transport protein GOT1 {ECO:0000303|PubMed:25900983}; AltName: Full=Golgi transport 1 {ECO:0000303|PubMed:25900983};	A0A067DLL3_CITSI SubName: Full=Uncharacterized protein {ECO:0000313|EMBL:KDO43718.1}; Flags: Fragment;	Ferric reductase-like proteins	GO:0005829,cytosol; GO:0000139,Golgi membrane; GO:0016021,integral component of membrane; GO:0006888,endoplasmic reticulum to Golgi vesicle-mediated transport; GO:0042147,retrograde transport, endosome to Golgi; GO:0006810,transport; GO:0008150,biological_process; GO:0009987,cellular process; GO:0016192,vesicle-mediated transport; GO:0046907,intracellular transport; GO:0048193,Golgi vesicle trans…	PF04178.15:Got1/Sft2-like family	--	--	--
Cs_ont_1g001140	4.3426	3.7484	3.6051	5.4224	5.215	4.4644	7.0577	7.7192	7.2533	7.5052	5.4773	5.8097	17.5865	16.5765	15.2444	11.6502	12.6285	12.3049	1119729	1122951	+	K15559 regulator of Ty1 transposition protein 103 | (RefSeq) regulation of nuclear pre-mRNA domain-containing protein 1B (A)	--	regulation of nuclear pre-mRNA domain-containing protein 1B [Citrus clementina]	--	V4S1X8_CITCL RecName: Full=CID domain-containing protein {ECO:0000259|PROSITE:PS51391};	Regulator of nuclear mRNA	GO:0006397,mRNA processing; GO:0006139,nucleobase-containing compound metabolic process; GO:0006396,RNA processing; GO:0006725,cellular aromatic compound metabolic process; GO:0006807,nitrogen compound metabolic process; GO:0008150,biological_process; GO:0008152,metabolic process; GO:0009987,cellular process; GO:0010467,gene expression; GO:0016070,RNA metabolic process; GO:0016071,mRNA metabolic …	PF04818.16:CID domain	--	--	--
Cs_ont_1g001150	5.616	5.0897	6.0743	6.7484	5.9935	7.1814	11.2683	9.1234	11.2627	11.6548	10.6501	11.1658	12.7573	12.5168	12.888	14.0698	12.8361	12.9761	1122197	1126487	-	K15559 regulator of Ty1 transposition protein 103 | (RefSeq) regulation of nuclear pre-mRNA domain-containing protein 1B (A)	--	uncharacterized protein LOC18037136 [Citrus clementina]	FABG_CUPLA RecName: Full=3-oxoacyl-[acyl-carrier-protein] reductase, chloroplastic; EC=1.1.1.100; AltName: Full=3-ketoacyl-acyl carrier protein reductase; Flags: Precursor;	V4SL27_CITCL SubName: Full=Uncharacterized protein {ECO:0000313|EMBL:ESR41357.1};	1-Acyl dihydroxyacetone phosphate reductase and related dehydrogenases	GO:0009507,chloroplast; GO:0004316,3-oxoacyl-[acyl-carrier-protein] reductase (NADPH) activity; GO:0051287,NAD binding; GO:0006633,fatty acid biosynthetic process; GO:0003674,molecular_function; GO:0003824,catalytic activity; GO:0004312,fatty acid synthase activity; GO:0016491,oxidoreductase activity; GO:0016614,oxidoreductase activity, acting on CH-OH group of donors; GO:0016616,oxidoreductase a…	PF00106.28:short chain dehydrogenase	--	--	--
Cs_ont_1g001160	0	0	0	0	0	0	0	0	0	0	0	0	0	0.0637	0	0	0	0	1138354	1140244	+	--	--	probable LRR receptor-like serine/threonine-protein kinase At3g47570 [Citrus clementina]	--	A0A067EIY5_CITSI SubName: Full=Uncharacterized protein {ECO:0000313|EMBL:KDO50886.1};	--	--	--	--	--	--
Cs_ont_1g001180	0	0	0	0.0392	0	0	0	0	0	0	0	0.0456	0	0	0	0	0	0	1168061	1280679	-	--	--	--	--	--	--	--	--	--	--	--
Cs_ont_1g001200	5.5138	4.2159	6.23	4.5129	5.5061	3.6152	0	0	0.0996	0.1683	0	0	0	0.0911	0	0	0	0	1192834	1193140	+	K00927 phosphoglycerate kinase [EC:2.7.2.3] | (RefSeq) phosphoglycerate kinase, chloroplastic (A)	ko00010: Glycolysis / Gluconeogenesis; ko00710: Carbon fixation in photosynthetic organisms; ko01100: Metabolic pathways; ko01110: Biosynthesis of secondary metabolites; ko01200: Carbon metabolism; ko01230: Biosynthesis of amino acids	hypothetical protein CUMW_274940 [Citrus unshiu]	PGKH_TOBAC RecName: Full=Phosphoglycerate kinase, chloroplastic; EC=2.7.2.3; Flags: Precursor;	A0A2H5MZW0_CITUN SubName: Full=Uncharacterized protein {ECO:0000313|EMBL:GAY33342.1};	3-phosphoglycerate kinase	GO:0009507,chloroplast; GO:0005829,cytosol; GO:0043531,ADP binding; GO:0005524,ATP binding; GO:0004618,phosphoglycerate kinase activity; GO:0006094,gluconeogenesis; GO:0006096,glycolytic process; GO:0019253,reductive pentose-phosphate cycle; GO:0000166,nucleotide binding; GO:0003674,molecular_function; GO:0005488,binding; GO:0017076,purine nucleotide binding; GO:0030554,adenyl nucleotide binding;…	--	--	--	--
Cs_ont_1g001210	0.0199	0.2739	0.1353	0.3332	0.365	0.2768	0.1658	0.6727	1.8233	0.3975	0.4859	0.7544	0.6477	0.6589	0.7404	0.2806	0.2827	0.1263	1196536	1198965	-	K12153 phenylalanine N-monooxygenase [EC:1.14.14.40] | (RefSeq) phenylalanine N-monooxygenase-like (A)	ko00460: Cyanoamino acid metabolism; ko00966: Glucosinolate biosynthesis; ko01100: Metabolic pathways; ko01110: Biosynthesis of secondary metabolites; ko01210: 2-Oxocarboxylic acid metabolism	phenylalanine N-monooxygenase [Citrus clementina]	C79A2_ARATH RecName: Full=Phenylalanine N-monooxygenase; EC=1.14.14.40 {ECO:0000269|PubMed:10799553}; AltName: Full=Cytochrome P450 79A2; AltName: Full=Phenylalanine N-hydroxylase;	V4SR06_CITCL SubName: Full=Uncharacterized protein {ECO:0000313|EMBL:ESR41355.1};	Cytochrome P450 CYP2 subfamily	GO:0005789,endoplasmic reticulum membrane; GO:0016021,integral component of membrane; GO:0016020,membrane; GO:0020037,heme binding; GO:0005506,iron ion binding; GO:0102684,L-phenylalanine N-monooxygenase activity; GO:0016709,oxidoreductase activity, acting on paired donors, with incorporation or reduction of molecular oxygen, NAD(P)H as one donor, and incorporation of one atom of oxygen; GO:00036…	PF00067.25:Cytochrome P450	--	--	--
Cs_ont_1g001220	1.4866	2.3115	1.8635	1.6629	1.9874	1.3617	2.3402	2.0142	2.5537	2.3063	2.1217	1.4845	1.5178	1.6911	1.3518	1.8333	1.3404	1.7971	1213704	1214761	-	--	--	hypothetical protein CICLE_v10026696mg [Citrus clementina]	--	A0A067DRD6_CITSI SubName: Full=Uncharacterized protein {ECO:0000313|EMBL:KDO41161.1};	1-Acyl dihydroxyacetone phosphate reductase and related dehydrogenases	GO:0005783,endoplasmic reticulum; GO:0005575,cellular_component; GO:0005622,intracellular anatomical structure; GO:0005737,cytoplasm; GO:0012505,endomembrane system; GO:0043226,organelle; GO:0043227,membrane-bounded organelle; GO:0043229,intracellular organelle; GO:0043231,intracellular membrane-bounded organelle; GO:0110165,cellular anatomical entity	PF00106.28:short chain dehydrogenase	--	--	--
Cs_ont_1g001290	6.8816	7.2666	7.0733	5.6269	7.0615	6.2505	0.288	0.1778	0.1788	0	0	0.3931	0.428	0.2453	0.3293	0.1551	0.7162	0.192	1299798	1300145	-	K00927 phosphoglycerate kinase [EC:2.7.2.3] | (RefSeq) phosphoglycerate kinase, chloroplastic (A)	ko00010: Glycolysis / Gluconeogenesis; ko00710: Carbon fixation in photosynthetic organisms; ko01100: Metabolic pathways; ko01110: Biosynthesis of secondary metabolites; ko01200: Carbon metabolism; ko01230: Biosynthesis of amino acids	hypothetical protein CISIN_1g037914mg [Citrus sinensis]	PGKH2_ARATH RecName: Full=Phosphoglycerate kinase 2, chloroplastic; EC=2.7.2.3; Flags: Precursor;	A0A067DYS1_CITSI SubName: Full=Uncharacterized protein {ECO:0000313|EMBL:KDO44152.1};	3-phosphoglycerate kinase	GO:0009507,chloroplast; GO:0009570,chloroplast stroma; GO:0005829,cytosol; GO:0005739,mitochondrion; GO:0005634,nucleus; GO:0009536,plastid; GO:0009579,thylakoid; GO:0043531,ADP binding; GO:0005524,ATP binding; GO:0004618,phosphoglycerate kinase activity; GO:0004672,protein kinase activity; GO:0019375,galactolipid biosynthetic process; GO:0006094,gluconeogenesis; GO:0006096,glycolytic process; GO…	--	--	--	--
Cs_ont_1g001300	0.341	0.3421	0.1549	0.0636	0.133	0.0905	0	0.2344	0.6228	0.1138	0.2781	0.1727	0.0967	0.0616	0.124	0.0584	0.027	0	1303242	1305078	-	K12153 phenylalanine N-monooxygenase [EC:1.14.14.40] | (RefSeq) phenylalanine N-monooxygenase-like (A)	ko00460: Cyanoamino acid metabolism; ko00966: Glucosinolate biosynthesis; ko01100: Metabolic pathways; ko01110: Biosynthesis of secondary metabolites; ko01210: 2-Oxocarboxylic acid metabolism	Phenylalanine N-monooxygenase [Citrus sinensis]	C79A2_ARATH RecName: Full=Phenylalanine N-monooxygenase; EC=1.14.14.40 {ECO:0000269|PubMed:10799553}; AltName: Full=Cytochrome P450 79A2; AltName: Full=Phenylalanine N-hydroxylase;	V4SW07_CITCL SubName: Full=Uncharacterized protein {ECO:0000313|EMBL:ESR41351.1};	Cytochrome P450 CYP2 subfamily	GO:0005789,endoplasmic reticulum membrane; GO:0016021,integral component of membrane; GO:0016020,membrane; GO:0020037,heme binding; GO:0005506,iron ion binding; GO:0102684,L-phenylalanine N-monooxygenase activity; GO:0016709,oxidoreductase activity, acting on paired donors, with incorporation or reduction of molecular oxygen, NAD(P)H as one donor, and incorporation of one atom of oxygen; GO:00036…	PF00067.25:Cytochrome P450	--	--	--
Cs_ont_1g001310	0.2213	0.3469	0.2262	0	0	0	0	0.326	0.4917	0.0692	0	0.0601	0	0	0	0	0	0	1305207	1328968	-	--	--	--	--	--	--	--	--	--	--	--
Cs_ont_1g001330	0	0	0	0	0.021	0	0	0.0185	0.0373	0	0	0.0547	0	0	0	0.0647	0.1195	0	1339502	1342658	+	K04077 chaperonin GroEL | (RefSeq) chaperonin CPN60-2, mitochondrial-like (A)	ko03018: RNA degradation	Chaperonin CPN60-2 [Citrus sinensis]	CH62_MAIZE RecName: Full=Chaperonin CPN60-2, mitochondrial; AltName: Full=HSP60-2; Flags: Precursor;	A0A6A6K7X1_HEVBR SubName: Full=Uncharacterized protein {ECO:0000313|EMBL:KAF2284475.1};	Mitochondrial chaperonin, Cpn60/Hsp60p	GO:0005739,mitochondrion; GO:0005524,ATP binding; GO:0140662,NA; GO:0006457,protein folding; GO:0042026,protein refolding; GO:0000166,nucleotide binding; GO:0003674,molecular_function; GO:0005488,binding; GO:0017076,purine nucleotide binding; GO:0030554,adenyl nucleotide binding; GO:0032553,ribonucleotide binding; GO:0032555,purine ribonucleotide binding; GO:0032559,adenyl ribonucleotide binding;…	PF00118.27:TCP-1/cpn60 chaperonin family	--	--	--
Cs_ont_1g001430	0.0726	0.205	0.0742	0.0339	0.091	0.0542	0.0866	0.0936	0.1479	0.0909	0	0.0394	0.0515	0.0369	0.1651	0.0467	0.0431	0.0433	1431166	1433031	+	K23136 fraxetin 5-hydroxylase [EC:1.14.14.164] | (RefSeq) cytochrome P450 82C4-like (A)	ko00999: Biosynthesis of various plant secondary metabolites; ko01110: Biosynthesis of secondary metabolites	cytochrome P450 CYP82D47 [Citrus clementina]	C82D6_SINHE RecName: Full=Demethylepipodophyllotoxin synthase {ECO:0000303|PubMed:26359402}; EC=1.14.14.132 {ECO:0000269|PubMed:26359402}; AltName: Full=Cytochrome P450 family 82 subfamily D polypeptide 61 {ECO:0000303|PubMed:26359402};	A0A2H5QA83_CITUN SubName: Full=Uncharacterized protein {ECO:0000313|EMBL:GAY61471.1};	Cytochrome P450 CYP2 subfamily	GO:0016021,integral component of membrane; GO:0020037,heme binding; GO:0005506,iron ion binding; GO:0004497,monooxygenase activity; GO:0016705,oxidoreductase activity, acting on paired donors, with incorporation or reduction of molecular oxygen; GO:0019438,aromatic compound biosynthetic process; GO:0009699,phenylpropanoid biosynthetic process; GO:0003674,molecular_function; GO:0005488,binding; GO…	PF00067.25:Cytochrome P450	--	--	--
Cs_ont_1g001450	0.0725	0.1136	0.0494	0.0338	0.1363	0.0541	0.0432	0.2268	0.1073	0.0227	0.0924	0.0393	0.0514	0.0613	0	0	0.043	0	1453701	1455569	+	K23136 fraxetin 5-hydroxylase [EC:1.14.14.164] | (RefSeq) cytochrome P450 82C4-like (A)	ko00999: Biosynthesis of various plant secondary metabolites; ko01110: Biosynthesis of secondary metabolites	cytochrome P450 CYP82D47 [Citrus clementina]	C82D6_SINHE RecName: Full=Demethylepipodophyllotoxin synthase {ECO:0000303|PubMed:26359402}; EC=1.14.14.132 {ECO:0000269|PubMed:26359402}; AltName: Full=Cytochrome P450 family 82 subfamily D polypeptide 61 {ECO:0000303|PubMed:26359402};	A0A2H5QA83_CITUN SubName: Full=Uncharacterized protein {ECO:0000313|EMBL:GAY61471.1};	Cytochrome P450 CYP2 subfamily	GO:0016021,integral component of membrane; GO:0020037,heme binding; GO:0005506,iron ion binding; GO:0004497,monooxygenase activity; GO:0016705,oxidoreductase activity, acting on paired donors, with incorporation or reduction of molecular oxygen; GO:0019438,aromatic compound biosynthetic process; GO:0009699,phenylpropanoid biosynthetic process; GO:0003674,molecular_function; GO:0005488,binding; GO…	PF00067.25:Cytochrome P450	--	--	--
Cs_ont_1g001470	0.6297	0.7896	0.4982	0.6438	0.7978	0.9708	1.7443	1.6155	1.4439	2.5923	3.1478	2.6459	2.6358	2.9024	2.1797	2.4269	2.2654	2.2295	1479020	1480676	+	K23136 fraxetin 5-hydroxylase [EC:1.14.14.164] | (RefSeq) cytochrome P450 82C4-like (A)	ko00999: Biosynthesis of various plant secondary metabolites; ko01110: Biosynthesis of secondary metabolites	cytochrome P450 CYP82D47 [Citrus clementina]	C82D6_SINHE RecName: Full=Demethylepipodophyllotoxin synthase {ECO:0000303|PubMed:26359402}; EC=1.14.14.132 {ECO:0000269|PubMed:26359402}; AltName: Full=Cytochrome P450 family 82 subfamily D polypeptide 61 {ECO:0000303|PubMed:26359402};	A0A2H5Q9Z8_CITUN SubName: Full=Uncharacterized protein {ECO:0000313|EMBL:GAY61469.1};	Cytochrome P450 CYP2 subfamily	GO:0016021,integral component of membrane; GO:0020037,heme binding; GO:0005506,iron ion binding; GO:0004497,monooxygenase activity; GO:0016705,oxidoreductase activity, acting on paired donors, with incorporation or reduction of molecular oxygen; GO:0019438,aromatic compound biosynthetic process; GO:0009699,phenylpropanoid biosynthetic process; GO:0003674,molecular_function; GO:0005488,binding; GO…	PF00067.25:Cytochrome P450	--	--	--
Cs_ont_1g001480	39.3447	39.3055	38.1041	43.3225	43.9113	39.2964	134.886	107.031	105.716	110.357	129.276	125.828	130.472	155.841	142.095	104.352	116.31	112.861	1482178	1483205	-	--	--	hypothetical protein CISIN_1g034692mg [Citrus sinensis]	--	A0A067DY35_CITSI SubName: Full=Uncharacterized protein {ECO:0000313|EMBL:KDO43932.1};	--	--	--	--	--	--
Cs_ont_1g001490	24.2798	27.7446	24.574	25.6745	27.4316	26.8164	37.6215	35.8218	34.4247	37.1814	38.437	38.2318	42.4984	42.4279	41.8222	41.9783	40.9884	38.9662	1485143	1490590	-	--	--	uncharacterized protein LOC18036781 [Citrus clementina]	--	V4SVZ9_CITCL RecName: Full=RING-CH-type domain-containing protein {ECO:0000259|PROSITE:PS51292};	Protein involved in mRNA turnover and stability	GO:0016021,integral component of membrane; GO:0008270,zinc ion binding; GO:0003674,molecular_function; GO:0005488,binding; GO:0043167,ion binding; GO:0043169,cation binding; GO:0046872,metal ion binding; GO:0046914,transition metal ion binding; GO:0005575,cellular_component; GO:0016020,membrane; GO:0031224,intrinsic component of membrane; GO:0110165,cellular anatomical entity	PF12906.10:RING-variant domain	--	--	--
Cs_ont_1g001500	24.7163	25.5585	24.6233	21.6307	21.3722	22.3576	17.5308	17.7773	19.2162	24.2663	23.3129	22.7471	21.7046	21.8021	22.0551	26.617	22.7741	22.5875	1491282	1494809	+	K12741 heterogeneous nuclear ribonucleoprotein A1/A3 | (RefSeq) UBP1-associated protein 2B-like (A)	ko03040: Spliceosome	UBP1-associated protein 2B [Citrus clementina]	UBA2B_ARATH RecName: Full=UBP1-associated protein 2B;	V4SL07_CITCL SubName: Full=Uncharacterized protein {ECO:0000313|EMBL:ESR41337.1};	FOG: RRM domain	GO:0005634,nucleus; GO:0003729,mRNA binding; GO:0008219,cell death; GO:0006952,defense response; GO:0009693,ethylene biosynthetic process; GO:0010150,leaf senescence; GO:0003674,molecular_function; GO:0003676,nucleic acid binding; GO:0003723,RNA binding; GO:0005488,binding; GO:0097159,organic cyclic compound binding; GO:1901363,heterocyclic compound binding; GO:0008150,biological_process; GO:0009…	PF00076.25:RNA recognition motif. (a.k.a. RRM, RBD, or RNP domain)	--	--	--
Cs_ont_1g001510	240.14	247.121	249.732	240.932	258.728	252.656	145.176	167.515	167.779	148.14	162.299	159.508	76.9975	74.1375	70.3551	83.6596	85.73	84.754	1495856	1500273	-	--	--	uncharacterized protein LOC112096857 [Citrus clementina]	--	--	--	--	--	--	--	--
Cs_ont_1g001530	9.0043	9.7651	8.7416	6.4617	6.9013	7.4157	4.0456	4.5126	4.0625	5.628	5.3904	5.331	5.2445	5.6128	4.7545	6.3567	5.092	4.9677	1525813	1532444	+	K14431 transcription factor TGA | (RefSeq) transcription factor TGA1 (A)	ko04075: Plant hormone signal transduction	transcription factor TGA1 [Citrus clementina]	TGA1_ARATH RecName: Full=Transcription factor TGA1; AltName: Full=DNA-binding protein TGA1a-like protein; AltName: Full=bZIP transcription factor 47; Short=AtbZIP47;	V4SVZ7_CITCL SubName: Full=Uncharacterized protein {ECO:0000313|EMBL:ESR41336.1};	--	GO:0005634,nucleus; GO:0003700,DNA-binding transcription factor activity; GO:0043565,sequence-specific DNA binding; GO:0000976,transcription regulatory region sequence-specific DNA binding; GO:0042742,defense response to bacterium; GO:0006351,transcription, DNA-templated; GO:0003674,molecular_function; GO:0140110,transcription regulator activity; GO:0003676,nucleic acid binding; GO:0003677,DNA bi…	PF14144.9:Seed dormancy control	bZIP	TF	bZIP
Cs_ont_1g001540	10.9654	11.5999	11.5358	9.0939	9.1845	9.1177	15.3913	15.6793	15.5493	16.9282	17.3034	18.0045	18.2733	17.3342	17.2712	15.7255	16.0526	16.5328	1532579	1535926	-	K00827 alanine-glyoxylate transaminase / (R)-3-amino-2-methylpropionate-pyruvate transaminase [EC:2.6.1.44 2.6.1.40] | (RefSeq) alanine--glyoxylate aminotransferase 2 homolog 1, mitochondrial isoform X1 (A)	ko00250: Alanine, aspartate and glutamate metabolism; ko00260: Glycine, serine and threonine metabolism; ko00270: Cysteine and methionine metabolism; ko00280: Valine, leucine and isoleucine degradation; ko01100: Metabolic pathways; ko01110: Biosynthesis of secondary metabolites	alanine--glyoxylate aminotransferase 2 homolog 1, mitochondrial isoform X1 [Citrus clementina]	AGT21_ARATH RecName: Full=Alanine--glyoxylate aminotransferase 2 homolog 1, mitochondrial; EC=2.6.1.44; AltName: Full=Beta-alanine-pyruvate aminotransferase 1; Flags: Precursor;	V4SVZ0_CITCL SubName: Full=Uncharacterized protein {ECO:0000313|EMBL:ESR41331.1};	Alanine-glyoxylate aminotransferase AGT2	GO:0005739,mitochondrion; GO:0000325,plant-type vacuole; GO:0005886,plasma membrane; GO:0008453,alanine-glyoxylate transaminase activity; GO:0030170,pyridoxal phosphate binding; GO:0008270,zinc ion binding; GO:0009436,glyoxylate catabolic process; GO:0019481,L-alanine catabolic process, by transamination; GO:0009853,photorespiration; GO:0003674,molecular_function; GO:0003824,catalytic activity; G…	PF00202.24:Aminotransferase class-III	--	--	--
Cs_ont_1g001550	0.4244	0.3634	0.4654	0.4825	0.4411	0.3813	0.679	0.6937	0.6822	0.803	0.7071	0.7753	0.4918	0.4486	0.4142	0.5851	0.5895	0.5516	1541820	1544898	-	K22733 magnesium transporter | (RefSeq) uncharacterized protein LOC102612526 (A)	--	pentatricopeptide repeat-containing protein At2g22070 [Citrus clementina]	PP168_ARATH RecName: Full=Pentatricopeptide repeat-containing protein At2g22070;	V4UPB0_CITCL RecName: Full=DYW_deaminase domain-containing protein {ECO:0000259|Pfam:PF14432};	FOG: PPR repeat	GO:0043231,intracellular membrane-bounded organelle; GO:0003723,RNA binding; GO:0008270,zinc ion binding; GO:0009451,RNA modification; GO:0003674,molecular_function; GO:0003676,nucleic acid binding; GO:0005488,binding; GO:0097159,organic cyclic compound binding; GO:1901363,heterocyclic compound binding; GO:0043167,ion binding; GO:0043169,cation binding; GO:0046872,metal ion binding; GO:0046914,tr…	PF13041.9:PPR repeat family	--	--	--
Cs_ont_1g001560	0	0	0	0.0517	0.0463	0.1104	0.0661	0.0408	0.041	0	0	0.0602	0.2358	0.1126	0.1512	0	0.0658	0	1547212	1547786	+	--	--	hypothetical protein KPL71_022226 [Citrus sinensis]	--	V4S1V1_CITCL SubName: Full=Uncharacterized protein {ECO:0000313|EMBL:ESR41328.1};	--	--	--	--	--	--
Cs_ont_1g001570	0	0	0	0	0	0	0	0	0	0	0.0602	0	0	0	0	0	0	0	1550714	1551253	+	--	--	hypothetical protein CICLE_v10026971mg, partial [Citrus clementina]	Y1197_ARATH RecName: Full=Putative B3 domain-containing protein At1g51970;	V4SKZ7_CITCL SubName: Full=Uncharacterized protein {ECO:0000313|EMBL:ESR41327.1}; Flags: Fragment;	--	GO:0005634,nucleus; GO:0003677,DNA binding; GO:0003674,molecular_function; GO:0003676,nucleic acid binding; GO:0005488,binding; GO:0097159,organic cyclic compound binding; GO:1901363,heterocyclic compound binding; GO:0005575,cellular_component; GO:0005622,intracellular anatomical structure; GO:0043226,organelle; GO:0043227,membrane-bounded organelle; GO:0043229,intracellular organelle; GO:0043231…	--	--	--	--
Cs_ont_1g001580	1.2686	1.086	1.0637	0.5912	0.6217	0.7651	2.3275	2.2814	2.6824	2.2433	2.2508	2.3434	3.7189	3.9233	3.3941	1.5043	1.9102	1.688	1552246	1557146	-	K18592 gamma-glutamyltranspeptidase / glutathione hydrolase / leukotriene-C4 hydrolase [EC:2.3.2.2 3.4.19.13 3.4.19.14] | (RefSeq) glutathione hydrolase 1-like isoform X1 (A)	ko00430: Taurine and hypotaurine metabolism; ko00460: Cyanoamino acid metabolism; ko00480: Glutathione metabolism; ko00590: Arachidonic acid metabolism; ko01100: Metabolic pathways	hypothetical protein CUMW_210170 [Citrus unshiu]	GAGT1_ARATH RecName: Full=Glutathione hydrolase 1; EC=3.4.19.13; AltName: Full=Gamma-glutamyltransferase 1; AltName: Full=Gamma-glutamyltranspeptidase 1; EC=2.3.2.2; Flags: Precursor;	A0A2H5Q9Z1_CITUN RecName: Full=Glutathione hydrolase {ECO:0000256|RuleBase:RU368068}; EC=2.3.2.2 {ECO:0000256|RuleBase:RU368068}; EC=3.4.19.13 {ECO:0000256|RuleBase:RU368068}; AltName: Full=Gamma-glutamyltransferase {ECO:0000256|RuleBase:RU368068}; AltName: Full=Gamma-glutamyltranspeptidase {ECO:0000256|RuleBase:RU368068};	Gamma-glutamyltransferase	GO:0048046,apoplast; GO:0005886,plasma membrane; GO:0009506,plasmodesma; GO:0016756,glutathione gamma-glutamylcysteinyltransferase activity; GO:0036374,glutathione hydrolase activity; GO:0102953,hypoglycin A gamma-glutamyl transpeptidase activity; GO:0103068,leukotriene C4 gamma-glutamyl transferase activity; GO:0006751,glutathione catabolic process; GO:0006979,response to oxidative stress; GO:00…	PF01019.24:Gamma-glutamyltranspeptidase	--	--	--
Cs_ont_1g001590	1.157	1.1227	1.0697	1.2454	1.1969	1.056	0.1314	0.2637	0.3162	0.2068	0.1545	0.1495	0.0684	0.0839	0.1879	0.0885	0.0654	0	1558076	1560389	-	--	--	DUF4220 domain-containing protein [Citrus sinensis]	--	A0A2H5QB29_CITUN SubName: Full=Uncharacterized protein {ECO:0000313|EMBL:GAY61455.1};	--	GO:0016021,integral component of membrane; GO:0005575,cellular_component; GO:0016020,membrane; GO:0031224,intrinsic component of membrane; GO:0110165,cellular anatomical entity	PF13968.9:Domain of unknown function (DUF4220)	--	--	--
Cs_ont_1g001600	0	0	0	0.2871	0.0368	0.1314	0	0.0648	0	0	0	0.0239	0.1404	0.0298	0.04	0.0283	0	0	1566246	1568840	-	--	--	DUF4220 domain-containing protein [Citrus sinensis]	--	V4UPA6_CITCL SubName: Full=Uncharacterized protein {ECO:0000313|EMBL:ESR41324.1};	--	GO:0016021,integral component of membrane; GO:0005575,cellular_component; GO:0016020,membrane; GO:0031224,intrinsic component of membrane; GO:0110165,cellular anatomical entity	PF13968.9:Domain of unknown function (DUF4220)	--	--	--
Cs_ont_1g001610	0	0	0.0818	0	0	0	0	0	0	0	0	0	0	0	0	0	0	0	1572735	1573421	-	--	--	hypothetical protein CICLE_v10027547mg [Citrus clementina]	--	V4S1U8_CITCL SubName: Full=Uncharacterized protein {ECO:0000313|EMBL:ESR41323.1};	--	--	PF04578.16:Protein of unknown function, DUF594	--	--	--
Cs_ont_1g001620	0.0453	0.019	0.0618	0.0141	0.0126	0.0451	0.1983	0.1781	0.2797	0.0378	0.077	0.0492	0.0536	0.0102	0.0412	0	0.0896	0.024	1604971	1607273	+	--	--	hypothetical protein CUMW_210120 [Citrus unshiu]	--	A0A2H5QA52_CITUN RecName: Full=DUF4220 domain-containing protein {ECO:0000259|Pfam:PF13968};	--	GO:0016021,integral component of membrane; GO:0005575,cellular_component; GO:0016020,membrane; GO:0031224,intrinsic component of membrane; GO:0110165,cellular anatomical entity	PF13968.9:Domain of unknown function (DUF4220)	--	--	--
Cs_ont_1g001630	0	0	0	0.0344	0	0.0367	0	0	0	0	0	0	0.0262	0.025	0	0	0	0	1609371	1610517	+	--	--	hypothetical protein KPL71_022219 [Citrus sinensis]	--	V4SQY0_CITCL SubName: Full=Uncharacterized protein {ECO:0000313|EMBL:ESR41325.1};	--	GO:0016021,integral component of membrane; GO:0005575,cellular_component; GO:0016020,membrane; GO:0031224,intrinsic component of membrane; GO:0110165,cellular anatomical entity	--	--	--	--
Cs_ont_1g001640	0	0	0	0	0	0	0	0.0326	0.0109	0	0	0.016	0.0524	0.03	0	0	0	0.0235	1614373	1616529	-	--	--	uncharacterized protein LOC18037852 [Citrus clementina]	--	V4SVY1_CITCL RecName: Full=DUF4220 domain-containing protein {ECO:0000259|Pfam:PF13968};	--	GO:0016021,integral component of membrane; GO:0005575,cellular_component; GO:0016020,membrane; GO:0031224,intrinsic component of membrane; GO:0110165,cellular anatomical entity	PF13968.9:Domain of unknown function (DUF4220)	--	--	--
Cs_ont_1g001650	0	0	0	0.0487	0.0109	0.065	0.2179	0.1442	0.2803	0.0816	0.0798	0.0567	0.2684	0.2209	0.1306	0.1174	0.1239	0.1557	1624584	1627025	+	--	--	uncharacterized protein LOC18037764 [Citrus clementina]	--	V4SQX8_CITCL RecName: Full=DUF4220 domain-containing protein {ECO:0000259|Pfam:PF13968};	--	GO:0016021,integral component of membrane; GO:0005575,cellular_component; GO:0016020,membrane; GO:0031224,intrinsic component of membrane; GO:0110165,cellular anatomical entity	PF13968.9:Domain of unknown function (DUF4220)	--	--	--
Cs_ont_1g001660	0	0	0	0.0361	0	0	0.0462	0.1142	0.3445	0	0.0791	0	0.0825	0.1313	0.141	0.1494	0.046	0.1234	1628189	1629541	-	--	--	uncharacterized protein LOC102620478 [Citrus sinensis]	--	--	--	--	--	--	--	--
Cs_ont_1g001670	0.0734	0.0184	0.2	0.0274	0.0123	0.0585	0.0175	0.0108	0.0109	0	0	0	0.0208	0.0398	0.0267	0	0	0	1636861	1642345	+	--	--	ankyrin repeat-containing protein NPR4-like [Citrus sinensis]	ITN1_ARATH RecName: Full=Ankyrin repeat-containing protein ITN1; AltName: Full=Protein INCREASED TOLERANCE TO NACL {ECO:0000303|PubMed:18643991};	A0A2H5QVJ2_CITUN RecName: Full=PGG domain-containing protein {ECO:0000259|Pfam:PF13962}; Flags: Fragment;	FOG: Ankyrin repeat	GO:0016021,integral component of membrane; GO:0016020,membrane; GO:0005634,nucleus; GO:0005886,plasma membrane; GO:0009651,response to salt stress; GO:0006950,response to stress; GO:0006970,response to osmotic stress; GO:0008150,biological_process; GO:0009628,response to abiotic stimulus; GO:0050896,response to stimulus; GO:0005575,cellular_component; GO:0031224,intrinsic component of membrane; G…	PF13962.9:Domain of unknown function	--	--	--
Cs_ont_1g001700	0	0.0185	0	0	0	0	0	0.0758	0.0327	0	0.015	0	0	0	0	0	0	0	1678231	1680396	-	--	--	uncharacterized protein LOC18037697 [Citrus clementina]	--	A0A067DKI9_CITSI RecName: Full=DUF4220 domain-containing protein {ECO:0000259|Pfam:PF13968};	--	GO:0016021,integral component of membrane; GO:0005575,cellular_component; GO:0016020,membrane; GO:0031224,intrinsic component of membrane; GO:0110165,cellular anatomical entity	PF13968.9:Domain of unknown function (DUF4220)	--	--	--
Cs_ont_1g001720	0	0	0	0	0	0	0.0391	0.0966	0	0.041	0	0	0.1162	0.222	0.1193	0.1685	0	0	1688864	1689975	-	--	--	hypothetical protein CICLE_v10027057mg, partial [Citrus clementina]	--	V4SVX5_CITCL SubName: Full=Uncharacterized protein {ECO:0000313|EMBL:ESR41316.1}; Flags: Fragment;	--	--	PF04578.16:Protein of unknown function, DUF594	--	--	--
Cs_ont_1g001730	0.5115	0.4726	0.6602	0.527	0.3599	0.4824	0.6742	0.6145	0.5182	0.7409	0.5763	0.672	0.4581	0.4192	0.0979	0.2421	0.2874	0.3211	1697858	1699476	-	--	--	hypothetical protein CICLE_v10027199mg [Citrus clementina]	--	V4SQX3_CITCL RecName: Full=DUF4220 domain-containing protein {ECO:0000259|Pfam:PF13968};	--	GO:0016021,integral component of membrane; GO:0005575,cellular_component; GO:0016020,membrane; GO:0031224,intrinsic component of membrane; GO:0110165,cellular anatomical entity	PF13968.9:Domain of unknown function (DUF4220)	--	--	--
Cs_ont_1g001750	1.1143	1.0282	1.4323	0.8231	1.5986	1.2559	1.7551	1.9662	1.977	2.1569	1.929	2.4874	2.0721	1.7938	2.1221	2.5118	2.3197	2.0734	1715595	1718088	+	--	--	uncharacterized protein LOC18037427 [Citrus clementina]	--	V4S1T9_CITCL SubName: Full=Uncharacterized protein {ECO:0000313|EMBL:ESR41313.1};	--	GO:0000775,chromosome, centromeric region; GO:0005634,nucleus; GO:0007049,cell cycle; GO:0008150,biological_process; GO:0009987,cellular process; GO:0005575,cellular_component; GO:0005622,intracellular anatomical structure; GO:0005694,chromosome; GO:0043226,organelle; GO:0043228,non-membrane-bounded organelle; GO:0043229,intracellular organelle; GO:0043232,intracellular non-membrane-bounded organ…	PF10512.12:Cell division cycle-associated protein 8	--	--	--
Cs_ont_1g001760	2.4747	2.8713	2.8292	1.7765	2.0321	2.4073	2.646	2.7963	3.5699	3.3452	2.9579	3.3962	1.8454	2.0321	1.9658	2.5579	1.8055	2.2849	1718671	1721587	-	--	--	pentatricopeptide repeat-containing protein [Citrus sinensis]	PP358_ARATH RecName: Full=Pentatricopeptide repeat-containing protein At4g39620, chloroplastic {ECO:0000305}; AltName: Full=Protein EMBRYO DEFECTIVE 2453 {ECO:0000303|PubMed:15647901}; Flags: Precursor;	A0A2H5Q9X9_CITUN SubName: Full=Uncharacterized protein {ECO:0000313|EMBL:GAY61447.1};	FOG: PPR repeat	GO:0009507,chloroplast; GO:0003729,mRNA binding; GO:0009793,embryo development ending in seed dormancy; GO:0003674,molecular_function; GO:0003676,nucleic acid binding; GO:0003723,RNA binding; GO:0005488,binding; GO:0097159,organic cyclic compound binding; GO:1901363,heterocyclic compound binding; GO:0000003,reproduction; GO:0003006,developmental process involved in reproduction; GO:0007275,multic…	PF13041.9:PPR repeat family	--	--	--
Cs_ont_1g001770	0	0	0	0	0	0	0	0.0941	0	0.0266	0.0217	0	0.468	0.5334	0.3098	0.4923	0.7073	0.4403	1725080	1748030	+	K20562 biphenyl-4-hydroxylase | (RefSeq) cytochrome P450 CYP736A12-like (A)	--	cytochrome P450 CYP736A12 [Citrus clementina]	C7150_PRUMU RecName: Full=Cytochrome P450 71AU50 {ECO:0000303|PubMed:25015725}; EC=1.14.-.- {ECO:0000305};	V4SVX2_CITCL SubName: Full=Uncharacterized protein {ECO:0000313|EMBL:ESR41311.1};	Cytochrome P450 CYP2 subfamily	GO:0016021,integral component of membrane; GO:0020037,heme binding; GO:0005506,iron ion binding; GO:0004497,monooxygenase activity; GO:0016705,oxidoreductase activity, acting on paired donors, with incorporation or reduction of molecular oxygen; GO:0003674,molecular_function; GO:0005488,binding; GO:0046906,tetrapyrrole binding; GO:0097159,organic cyclic compound binding; GO:1901363,heterocyclic c…	PF00067.25:Cytochrome P450	--	--	--
Cs_ont_1g001780	0.083	0	0	0	0.0694	0	0.099	0.1834	0.0615	0.1038	0	0	0	0	0	0	0	0.066	1757836	1758307	-	K22733 magnesium transporter | (RefSeq) uncharacterized protein LOC102612526 (A)	--	pentatricopeptide repeat-containing protein At4g19191, mitochondrial-like [Citrus sinensis]	PP323_ARATH RecName: Full=Pentatricopeptide repeat-containing protein At4g19191, mitochondrial; Flags: Precursor;	A0A067F922_CITSI SubName: Full=Uncharacterized protein {ECO:0000313|EMBL:KDO59982.1}; Flags: Fragment;	FOG: PPR repeat	GO:0043231,intracellular membrane-bounded organelle; GO:0005739,mitochondrion; GO:0003723,RNA binding; GO:0009451,RNA modification; GO:0003674,molecular_function; GO:0003676,nucleic acid binding; GO:0005488,binding; GO:0097159,organic cyclic compound binding; GO:1901363,heterocyclic compound binding; GO:0006139,nucleobase-containing compound metabolic process; GO:0006725,cellular aromatic compoun…	PF01535.23:PPR repeat	--	--	--
Cs_ont_1g001810	0.3203	0.1339	0.1455	0.1493	0.4015	0.3455	0.6367	0.747	0.5337	0.3006	0.4898	0.2897	0.3218	0.4157	0.3641	0.3772	0.4434	0.4034	1786595	1788847	+	K20562 biphenyl-4-hydroxylase | (RefSeq) cytochrome P450 CYP736A12-like (A)	--	hypothetical protein CICLE_v10027567mg, partial [Citrus clementina]	C7150_PRUMU RecName: Full=Cytochrome P450 71AU50 {ECO:0000303|PubMed:25015725}; EC=1.14.-.- {ECO:0000305};	V4S1T4_CITCL SubName: Full=Uncharacterized protein {ECO:0000313|EMBL:ESR41308.1}; Flags: Fragment;	Cytochrome P450 CYP2 subfamily	GO:0016021,integral component of membrane; GO:0020037,heme binding; GO:0005506,iron ion binding; GO:0004497,monooxygenase activity; GO:0016705,oxidoreductase activity, acting on paired donors, with incorporation or reduction of molecular oxygen; GO:0003674,molecular_function; GO:0005488,binding; GO:0046906,tetrapyrrole binding; GO:0097159,organic cyclic compound binding; GO:1901363,heterocyclic c…	PF00067.25:Cytochrome P450	--	--	--
Cs_ont_1g001820	0.7495	0.6266	0.3161	0.5323	0.4324	0.4087	1.1067	0.9856	0.7135	0.9601	0.8551	1.0073	0.9364	0.9667	0.7627	0.6878	0.9739	0.6529	1801572	1803357	-	K22733 magnesium transporter | (RefSeq) uncharacterized protein LOC102612526 (A)	--	pentatricopeptide repeat-containing protein [Citrus sinensis]	PP323_ARATH RecName: Full=Pentatricopeptide repeat-containing protein At4g19191, mitochondrial; Flags: Precursor;	V4SKX9_CITCL SubName: Full=Uncharacterized protein {ECO:0000313|EMBL:ESR41307.1};	FOG: PPR repeat	GO:0043231,intracellular membrane-bounded organelle; GO:0005739,mitochondrion; GO:0003723,RNA binding; GO:0009451,RNA modification; GO:0003674,molecular_function; GO:0003676,nucleic acid binding; GO:0005488,binding; GO:0097159,organic cyclic compound binding; GO:1901363,heterocyclic compound binding; GO:0006139,nucleobase-containing compound metabolic process; GO:0006725,cellular aromatic compoun…	PF01535.23:PPR repeat	--	--	--
Cs_ont_1g001830	0	0	0	0	0	0	0	0.1653	0	0	0	0	0	0	0	0	0	0	1810722	1811744	+	K20562 biphenyl-4-hydroxylase | (RefSeq) cytochrome P450 CYP736A12-like (A)	--	hypothetical protein KPL70_021907 [Citrus sinensis]	C7150_PRUMU RecName: Full=Cytochrome P450 71AU50 {ECO:0000303|PubMed:25015725}; EC=1.14.-.- {ECO:0000305};	A0A2H5QFW1_CITUN SubName: Full=Uncharacterized protein {ECO:0000313|EMBL:GAY63506.1};	Cytochrome P450 CYP2 subfamily	GO:0016021,integral component of membrane; GO:0020037,heme binding; GO:0005506,iron ion binding; GO:0004497,monooxygenase activity; GO:0016705,oxidoreductase activity, acting on paired donors, with incorporation or reduction of molecular oxygen; GO:0003674,molecular_function; GO:0005488,binding; GO:0046906,tetrapyrrole binding; GO:0097159,organic cyclic compound binding; GO:1901363,heterocyclic c…	--	--	--	--
Cs_ont_1g001840	3.8027	3.7548	3.4541	4.281	3.8528	4.9749	5.3675	6.8854	5.2912	12.1582	10.394	12.1631	7.177	8.297	7.7343	9.9588	10.9409	11.9658	1815710	1818378	+	K20562 biphenyl-4-hydroxylase | (RefSeq) cytochrome P450 CYP736A12-like (A)	--	cytochrome P450 CYP736A12 [Citrus clementina]	C7150_PRUMU RecName: Full=Cytochrome P450 71AU50 {ECO:0000303|PubMed:25015725}; EC=1.14.-.- {ECO:0000305};	V4SVW7_CITCL SubName: Full=Uncharacterized protein {ECO:0000313|EMBL:ESR41306.1};	Cytochrome P450 CYP2 subfamily	GO:0016021,integral component of membrane; GO:0020037,heme binding; GO:0005506,iron ion binding; GO:0004497,monooxygenase activity; GO:0016705,oxidoreductase activity, acting on paired donors, with incorporation or reduction of molecular oxygen; GO:0003674,molecular_function; GO:0005488,binding; GO:0046906,tetrapyrrole binding; GO:0097159,organic cyclic compound binding; GO:1901363,heterocyclic c…	PF00067.25:Cytochrome P450	--	--	--
Cs_ont_1g001850	0.8536	0.762	1.0053	0.8631	0.7132	0.8211	1.8979	2.1733	2.0889	1.7377	2.0354	1.5547	1.826	1.8712	1.8945	2.2117	1.562	1.6454	1819229	1822077	-	K22733 magnesium transporter | (RefSeq) uncharacterized protein LOC102612526 (A)	--	pentatricopeptide repeat-containing protein At4g19191, mitochondrial [Citrus clementina]	PP323_ARATH RecName: Full=Pentatricopeptide repeat-containing protein At4g19191, mitochondrial; Flags: Precursor;	V4SQW4_CITCL SubName: Full=Uncharacterized protein {ECO:0000313|EMBL:ESR41305.1};	FOG: PPR repeat	GO:0043231,intracellular membrane-bounded organelle; GO:0005739,mitochondrion; GO:0003723,RNA binding; GO:0009451,RNA modification; GO:0003674,molecular_function; GO:0003676,nucleic acid binding; GO:0005488,binding; GO:0097159,organic cyclic compound binding; GO:1901363,heterocyclic compound binding; GO:0006139,nucleobase-containing compound metabolic process; GO:0006725,cellular aromatic compoun…	PF01535.23:PPR repeat	--	--	--
Cs_ont_1g001860	0	0.1381	0.075	0.1026	0.138	0	0.1313	0.1621	0.0815	0.0689	0.0561	0.239	0.0781	0	0.0501	0.0707	0	0	1823506	1824321	-	--	--	hypothetical protein KPL70_021904 [Citrus sinensis]	--	A0A067DA98_CITSI SubName: Full=Uncharacterized protein {ECO:0000313|EMBL:KDO38490.1};	--	--	--	--	--	--
Cs_ont_1g001870	7.2307	5.8729	6.2694	7.4065	6.9068	8.3853	8.731	9.4812	9.3631	10.4342	10.3703	10.1315	8.2904	8.7798	8.3011	9.8798	10.3137	9.9134	1839461	1847249	-	K15032 mTERF domain-containing protein, mitochondrial | (RefSeq) uncharacterized protein LOC102611177 (A)	--	uncharacterized protein LOC112097017 [Citrus clementina]	MTEF8_ARATH RecName: Full=Transcription termination factor MTERF8, chloroplastic {ECO:0000305}; AltName: Full=Mitochondrial transcription termination factor 8 {ECO:0000303|PubMed:23087700}; AltName: Full=Protein PLASTID TRANSCRIPTIONALLY ACTIVE 15 {ECO:0000303|PubMed:16326926}; Flags: Precursor;	A0A1S8ACW3_CITLI SubName: Full=Mitochondrial transcription termination factor family protein {ECO:0000313|EMBL:JAV45285.1};	Mitochondrial transcription termination factor, mTERF	GO:0009507,chloroplast; GO:0042644,chloroplast nucleoid; GO:0005739,mitochondrion; GO:0003690,double-stranded DNA binding; GO:0003729,mRNA binding; GO:0009658,chloroplast organization; GO:0032502,developmental process; GO:0015979,photosynthesis; GO:0006355,regulation of transcription, DNA-templated; GO:0006393,termination of mitochondrial transcription; GO:0003674,molecular_function; GO:0003676,n…	PF02536.17:mTERF	mTERF	TR	mTERF
Cs_ont_1g001880	2.3755	2.2094	2.4436	1.8184	2.0769	2.2868	2.833	2.5254	2.4811	3.2082	2.967	3.5517	2.6436	2.9295	2.9898	3.6579	3.0423	3.203	1857106	1859131	-	K15032 mTERF domain-containing protein, mitochondrial | (RefSeq) uncharacterized protein LOC107174720 (A)	--	uncharacterized protein LOC107174720 [Citrus sinensis]	MTEF8_ARATH RecName: Full=Transcription termination factor MTERF8, chloroplastic {ECO:0000305}; AltName: Full=Mitochondrial transcription termination factor 8 {ECO:0000303|PubMed:23087700}; AltName: Full=Protein PLASTID TRANSCRIPTIONALLY ACTIVE 15 {ECO:0000303|PubMed:16326926}; Flags: Precursor;	A0A2H5QFT2_CITUN SubName: Full=Uncharacterized protein {ECO:0000313|EMBL:GAY63490.1};	Mitochondrial transcription termination factor, mTERF	GO:0009507,chloroplast; GO:0042644,chloroplast nucleoid; GO:0005739,mitochondrion; GO:0003690,double-stranded DNA binding; GO:0003729,mRNA binding; GO:0009658,chloroplast organization; GO:0032502,developmental process; GO:0015979,photosynthesis; GO:0006355,regulation of transcription, DNA-templated; GO:0006393,termination of mitochondrial transcription; GO:0003674,molecular_function; GO:0003676,n…	PF02536.17:mTERF	mTERF	TR	mTERF
Cs_ont_1g001890	3.1121	3.3978	3.5824	3.6513	3.5868	3.1787	3.9354	4.5043	4.0723	4.2628	5.3881	5.0379	4.4703	4.7416	5.4892	4.377	4.6153	4.5875	1860061	1862015	-	K13430 serine/threonine-protein kinase PBS1 [EC:2.7.11.1] | (RefSeq) probable serine/threonine-protein kinase PBL7 (A)	ko04626: Plant-pathogen interaction	putative inactive receptor kinase [Citrus sinensis]	Y5020_ARATH RecName: Full=Probable inactive receptor kinase At5g10020; Flags: Precursor;	V4UP90_CITCL RecName: Full=Protein kinase domain-containing protein {ECO:0000259|PROSITE:PS50011};	--	GO:0016021,integral component of membrane; GO:0005886,plasma membrane; GO:0005524,ATP binding; GO:0004672,protein kinase activity; GO:0006468,protein phosphorylation; GO:0000166,nucleotide binding; GO:0003674,molecular_function; GO:0005488,binding; GO:0017076,purine nucleotide binding; GO:0030554,adenyl nucleotide binding; GO:0032553,ribonucleotide binding; GO:0032555,purine ribonucleotide bindin…	PF00069.28:Protein kinase domain	--	--	--
Cs_ont_1g001900	3.9966	4.2597	2.995	4.129	4.9813	5.6702	4.1307	3.7523	4.4388	6.2918	4.7195	6.2177	4.5103	5.0291	5.2999	5.1769	5.6108	6.0127	1867220	1868360	-	K15032 mTERF domain-containing protein, mitochondrial | (RefSeq) uncharacterized protein LOC107174720 (A)	--	uncharacterized protein LOC112097015 [Citrus clementina]	MTEF8_ARATH RecName: Full=Transcription termination factor MTERF8, chloroplastic {ECO:0000305}; AltName: Full=Mitochondrial transcription termination factor 8 {ECO:0000303|PubMed:23087700}; AltName: Full=Protein PLASTID TRANSCRIPTIONALLY ACTIVE 15 {ECO:0000303|PubMed:16326926}; Flags: Precursor;	A0A067DAN8_CITSI SubName: Full=Uncharacterized protein {ECO:0000313|EMBL:KDO36077.1}; Flags: Fragment;	Mitochondrial transcription termination factor, mTERF	GO:0009507,chloroplast; GO:0042644,chloroplast nucleoid; GO:0005739,mitochondrion; GO:0003690,double-stranded DNA binding; GO:0003729,mRNA binding; GO:0009658,chloroplast organization; GO:0032502,developmental process; GO:0015979,photosynthesis; GO:0006355,regulation of transcription, DNA-templated; GO:0006393,termination of mitochondrial transcription; GO:0003674,molecular_function; GO:0003676,n…	PF02536.17:mTERF	mTERF	TR	mTERF
Cs_ont_1g001910	7.0071	7.3856	7.8012	7.3357	7.6738	7.5326	6.9849	7.7729	7.0312	7.1119	6.9676	7.3738	5.0556	4.6502	4.7134	6.9964	6.978	6.7749	1869146	1875589	-	K13430 serine/threonine-protein kinase PBS1 [EC:2.7.11.1] | (RefSeq) probable serine/threonine-protein kinase PBL7 (A)	ko04626: Plant-pathogen interaction	probable inactive receptor kinase At5g10020 [Citrus clementina]	Y5020_ARATH RecName: Full=Probable inactive receptor kinase At5g10020; Flags: Precursor;	V4UP90_CITCL RecName: Full=Protein kinase domain-containing protein {ECO:0000259|PROSITE:PS50011};	--	GO:0016021,integral component of membrane; GO:0005886,plasma membrane; GO:0005524,ATP binding; GO:0004672,protein kinase activity; GO:0006468,protein phosphorylation; GO:0000166,nucleotide binding; GO:0003674,molecular_function; GO:0005488,binding; GO:0017076,purine nucleotide binding; GO:0030554,adenyl nucleotide binding; GO:0032553,ribonucleotide binding; GO:0032555,purine ribonucleotide bindin…	PF12799.10:Leucine Rich repeats (2 copies)	--	--	--
Cs_ont_1g001920	0	0	0	0	0.142	0	0.1014	0	0.0629	0.1063	0	0.2768	0	0.0576	0	0.1092	0	0	1877718	1889498	+	--	--	--	--	--	--	--	--	--	--	--
Cs_ont_1g001930	96.6711	96.5609	97.1615	88.5896	91.0921	89.8294	17.0702	19.8221	19.8678	15.7703	15.7535	16.6094	20.4122	19.8577	19.9733	25.4417	27.2956	25.2377	1889355	1896635	-	K08869 aarF domain-containing kinase | (RefSeq) protein ACTIVITY OF BC1 COMPLEX KINASE 3, chloroplastic (A)	--	protein ACTIVITY OF BC1 COMPLEX KINASE 8, chloroplastic isoform X2 [Citrus clementina]	AB1K8_ARATH RecName: Full=Protein ACTIVITY OF BC1 COMPLEX KINASE 8, chloroplastic {ECO:0000303|PubMed:22694836}; Short=ABC1-LIKE KINASE 8 {ECO:0000303|PubMed:22694836}; EC=2.7.11.1 {ECO:0000250|UniProtKB:Q9MA15}; AltName: Full=ABC2 homolog protein 13 {ECO:0000303|PubMed:11346655}; Short=AtATH13 {ECO:0000303|PubMed:11346655}; AltName: Full=Oxidative stress-related ABC1-like protein 1, chloroplasti…	V4S1S9_CITCL RecName: Full=ABC1 domain-containing protein {ECO:0000259|Pfam:PF03109};	Predicted unusual protein kinase	GO:0009507,chloroplast; GO:0009941,chloroplast envelope; GO:0031969,chloroplast membrane; GO:0016021,integral component of membrane; GO:0009536,plastid; GO:0005524,ATP binding; GO:0004672,protein kinase activity; GO:0106310,protein serine kinase activity; GO:0004674,protein serine/threonine kinase activity; GO:0034599,cellular response to oxidative stress; GO:0007623,circadian rhythm; GO:0055072,…	PF03109.19:ABC1 atypical kinase-like domain	--	--	--
Cs_ont_1g001940	8.7061	8.5605	8.2027	10.8671	11.3739	12.6834	18.1376	17.6285	17.3133	15.8235	14.3857	15.6324	14.0028	13.9246	14.1851	14.581	14.8374	12.9952	1897608	1910481	-	K13418 somatic embryogenesis receptor kinase 1 [EC:2.7.10.1 2.7.11.1] | (RefSeq) LRR receptor kinase SERK2-like isoform X1 (A)	--	LRR receptor kinase SERK2-like isoform X1 [Citrus sinensis]	SERK2_ORYSJ RecName: Full=LRR receptor kinase SERK2 {ECO:0000305}; EC=2.7.11.1 {ECO:0000305}; AltName: Full=BRI1-associated receptor kinase 1 homolog 2 {ECO:0000305}; Short=OsBAK1-2 {ECO:0000303|PubMed:22058019}; AltName: Full=Somatic embryogenesis receptor kinase 2 {ECO:0000305}; Short=OsSERK2 {ECO:0000303|PubMed:16081169}; Flags: Precursor;	V4SQV9_CITCL RecName: Full=Protein kinase domain-containing protein {ECO:0000259|PROSITE:PS50011};	--	GO:0016021,integral component of membrane; GO:0005886,plasma membrane; GO:0005524,ATP binding; GO:0106310,protein serine kinase activity; GO:0004674,protein serine/threonine kinase activity; GO:0009742,brassinosteroid mediated signaling pathway; GO:0030154,cell differentiation; GO:0006952,defense response; GO:0045089,positive regulation of innate immune response; GO:0006468,protein phosphorylatio…	PF00069.28:Protein kinase domain	--	--	--
Cs_ont_1g001950	1.7915	1.2016	1.4192	2.0584	2.2628	2.9037	1.9875	2.0555	2.653	0.8861	1.1043	0.9497	0.4136	0.3668	0.1515	0.2141	0.4943	0.3645	1939006	1942315	+	K08065 nuclear transcription Y subunit beta | (RefSeq) nuclear transcription factor Y subunit B-3-like (A)	--	nuclear transcription factor Y subunit B-3-like [Citrus sinensis]	NFYB3_ARATH RecName: Full=Nuclear transcription factor Y subunit B-3 {ECO:0000303|PubMed:11250072, ECO:0000303|PubMed:11867211}; Short=AtNF-YB-3 {ECO:0000303|PubMed:11250072, ECO:0000303|PubMed:11867211}; Short=AtNF-YB3 {ECO:0000303|PubMed:25490919}; AltName: Full=Transcriptional activator HAP3C;	A0A067F1F4_CITSI RecName: Full=CBFD_NFYB_HMF domain-containing protein {ECO:0000259|Pfam:PF00808};	CCAAT-binding factor, subunit A (HAP3)	GO:0016602,CCAAT-binding factor complex; GO:0005829,cytosol; GO:0005634,nucleus; GO:0001228,DNA-binding transcription activator activity, RNA polymerase II-specific; GO:0003700,DNA-binding transcription factor activity; GO:0000981,DNA-binding transcription factor activity, RNA polymerase II-specific; GO:0046982,protein heterodimerization activity; GO:0043565,sequence-specific DNA binding; GO:0045…	PF00808.26:Histone-like transcription factor (CBF/NF-Y) and archaeal histone	NF-YB	TF	NF-Y->NF-YB
Cs_ont_1g001960	0	0	0	0	0	0.0199	0	0.022	0.0295	0.0125	0	0.0108	0	0	0	0	0	0.0079	1960848	1964122	+	K03283 heat shock 70kDa protein 1/2/6/8 | (RefSeq) heat shock 70 kDa protein 18-like (A)	ko03040: Spliceosome; ko04141: Protein processing in endoplasmic reticulum; ko04144: Endocytosis	uncharacterized protein LOC112496351 [Citrus sinensis]	--	A0A067EXR0_CITSI SubName: Full=Uncharacterized protein {ECO:0000313|EMBL:KDO59944.1};	--	GO:0046872,metal ion binding; GO:0003674,molecular_function; GO:0005488,binding; GO:0043167,ion binding; GO:0043169,cation binding	PF03107.19:C1 domain	--	--	--
Cs_ont_1g001990	1.8639	2.828	3.0475	1.0598	1.1681	1.4104	2.0672	2.3333	2.3461	1.679	1.6912	2.1243	0.3568	0.3786	0.4576	0.3113	0.6192	0.6819	1994217	1996048	+	--	--	cysteine/Histidine-rich C1 domain family protein [Citrus sinensis]	--	A0A067F1F0_CITSI SubName: Full=Uncharacterized protein {ECO:0000313|EMBL:KDO59940.1}; Flags: Fragment;	--	--	PF03107.19:C1 domain	--	--	--
Cs_ont_1g002000	7.4142	7.5202	7.0152	7.0033	6.8903	7.554	11.2588	10.4823	9.7411	9.6572	9.0617	8.7986	10.9461	11.2681	11.2515	10.2652	10.5651	10.1749	2006985	2011472	+	--	--	hypothetical protein CICLE_v10025244mg [Citrus clementina]	CPR5_ARATH RecName: Full=Protein CPR-5 {ECO:0000303|PubMed:11846876}; AltName: Full=Protein constitutive expression of pathogenesis-related genes 5 {ECO:0000303|PubMed:11846876}; Short=Protein constitutive expression of PR genes 5 {ECO:0000303|PubMed:11846876}; AltName: Full=Protein hypersenescence-1 {ECO:0000303|PubMed:11846876};	V4UP77_CITCL SubName: Full=Uncharacterized protein {ECO:0000313|EMBL:ESR41289.1};	--	GO:0005783,endoplasmic reticulum; GO:0016021,integral component of membrane; GO:0016020,membrane; GO:0005635,nuclear envelope; GO:0031965,nuclear membrane; GO:0005634,nucleus; GO:0007568,aging; GO:0006952,defense response; GO:0010150,leaf senescence; GO:0048573,photoperiodism, flowering; GO:0009723,response to ethylene; GO:0010182,sugar mediated signaling pathway; GO:0009627,systemic acquired res…	--	--	--	--
Cs_ont_1g002010	15.0376	15.4644	14.1604	16.5057	16.6988	17.3108	24.2368	24.1908	22.967	27.3856	27.8303	27.4868	31.1666	29.7283	31.3616	28.8736	29.9384	30.8545	2011562	2017472	-	--	--	protein HEAT INTOLERANT 4 [Citrus clementina]	HIT4_ARATH RecName: Full=Protein HEAT INTOLERANT 4 {ECO:0000303|PubMed:23408827};	V4SKW0_CITCL SubName: Full=Uncharacterized protein {ECO:0000313|EMBL:ESR41287.1};	--	GO:0010369,chromocenter; GO:0005730,nucleolus; GO:0010286,heat acclimation; GO:0045814,negative regulation of gene expression, epigenetic; GO:0031452,negative regulation of heterochromatin assembly; GO:1900034,regulation of cellular response to heat; GO:0009408,response to heat; GO:0006950,response to stress; GO:0008150,biological_process; GO:0009266,response to temperature stimulus; GO:0009628,r…	--	--	--	--
Cs_ont_1g002030	0.0276	0.0692	0.0752	0.0772	0.0231	0	0.0658	0.0203	0	0	0.0563	0.03	1.0761	1.009	0.8532	0.3545	0.2947	0.4828	2023575	2025141	-	--	--	uncharacterized protein LOC18037326 [Citrus clementina]	--	A0A067D880_CITSI SubName: Full=Uncharacterized protein {ECO:0000313|EMBL:KDO39058.1};	--	GO:0016021,integral component of membrane; GO:0005575,cellular_component; GO:0016020,membrane; GO:0031224,intrinsic component of membrane; GO:0110165,cellular anatomical entity	PF04654.15:Protein of unknown function, DUF599	--	--	--
Cs_ont_1g002060	13.5346	15.2671	14.3734	15.9278	15.9707	16.4728	14.8781	15.8616	16.1467	18.4982	16.4165	18.1937	17.2478	16.709	15.7881	18.5117	18.3033	19.0547	2044899	2054482	+	K12169 Kip1 ubiquitination-promoting complex protein 1 [EC:2.3.2.27] | (RefSeq) E3 ubiquitin-protein ligase RKP isoform X1 (A)	--	E3 ubiquitin-protein ligase RKP [Citrus clementina]	RKP_ARATH RecName: Full=E3 ubiquitin-protein ligase RKP; Short=AtKPC1; EC=2.3.2.27; AltName: Full=Protein RELATED TO KPC1; AltName: Full=RING-type E3 ubiquitin transferase RKP {ECO:0000305};	V4UP70_CITCL SubName: Full=Uncharacterized protein {ECO:0000313|EMBL:ESR41279.1};	Scaffold/matrix specific factor hnRNP-U/SAF-A, contains SPRY domain	GO:0005737,cytoplasm; GO:0016021,integral component of membrane; GO:0000151,ubiquitin ligase complex; GO:0046872,metal ion binding; GO:0061630,ubiquitin protein ligase activity; GO:0004842,ubiquitin-protein transferase activity; GO:0034450,ubiquitin-ubiquitin ligase activity; GO:2000060,positive regulation of ubiquitin-dependent protein catabolic process; GO:0030163,protein catabolic process; GO:…	PF19322.2:E3 ubiquitin-protein ligase RKP N-terminus	--	--	--
Cs_ont_1g002070	13.6415	11.6169	12.6807	10.973	11.3629	11.424	12.0621	9.5758	9.5657	10.4741	11.4808	10.1018	9.5217	9.7552	10.3179	11.0822	9.2265	9.4974	2055247	2056553	+	--	--	uncharacterized protein LOC102630931 isoform X1 [Citrus sinensis]	--	A0A067EXU7_CITSI SubName: Full=Uncharacterized protein {ECO:0000313|EMBL:KDO59928.1};	--	GO:0016021,integral component of membrane; GO:0005575,cellular_component; GO:0016020,membrane; GO:0031224,intrinsic component of membrane; GO:0110165,cellular anatomical entity	PF06009.15:Laminin Domain II	--	--	--
Cs_ont_1g002080	29.2433	29.2217	33.8068	24.0742	24.9589	26.0592	16.4745	16.7475	16.7805	11.0043	11.9467	11.8215	9.0661	9.2908	7.719	13.6652	10.7518	12.9186	2058206	2060593	-	K14494 DELLA protein | (RefSeq) DELLA protein GAI (A)	ko04075: Plant hormone signal transduction	scarecrow-like protein 15 [Citrus clementina]	SCL15_ARATH RecName: Full=Scarecrow-like protein 15; Short=AtSCL15; AltName: Full=GRAS family protein 25; Short=AtGRAS-25;	V4SKV1_CITCL SubName: Full=Uncharacterized protein {ECO:0000313|EMBL:ESR41277.1};	--	GO:0005634,nucleus; GO:0003700,DNA-binding transcription factor activity; GO:0043565,sequence-specific DNA binding; GO:0030154,cell differentiation; GO:0006355,regulation of transcription, DNA-templated; GO:0003674,molecular_function; GO:0140110,transcription regulator activity; GO:0003676,nucleic acid binding; GO:0003677,DNA binding; GO:0005488,binding; GO:0097159,organic cyclic compound binding…	PF03514.17:GRAS domain family	GRAS	TF	GRAS
Cs_ont_1g002090	0	0	0	0.0349	0	0	0	0	0	0	0.0382	0	0	0	0	0	0	0	2085167	2086017	+	--	--	protein MIZU-KUSSEI 1 [Citrus clementina]	MIZ1_ARATH RecName: Full=Protein MIZU-KUSSEI 1;	A0A067F9P7_CITSI SubName: Full=Uncharacterized protein {ECO:0000313|EMBL:KDO59926.1};	--	GO:0032541,cortical endoplasmic reticulum; GO:0005737,cytoplasm; GO:0005783,endoplasmic reticulum; GO:0005789,endoplasmic reticulum membrane; GO:0016020,membrane; GO:0009658,chloroplast organization; GO:0010274,hydrotropism; GO:0006996,organelle organization; GO:0008150,biological_process; GO:0009657,plastid organization; GO:0009987,cellular process; GO:0016043,cellular component organization; GO…	PF04759.16:Protein of unknown function, DUF617	--	--	--
Cs_ont_1g002100	11.6108	9.7775	9.2282	11.3005	7.7517	7.0834	13.9825	14.4592	20.3124	20.5077	21.6426	19.3362	20.7426	22.6228	26.6538	23.3967	25.9968	25.4846	2087066	2087916	+	--	--	hypothetical protein L484_020065 [Morus notabilis]	--	W9RB41_9ROSA SubName: Full=Uncharacterized protein {ECO:0000313|EMBL:EXB80811.1};	--	--	--	--	--	--
Cs_ont_1g002110	0	0	0	0	0.2114	0	0	0	0	0	0	0	0	0	0	0	0	0	2097582	2107236	-	K02892 large subunit ribosomal protein L23 | (RefSeq) uncharacterized protein LOC102620099 (A)	ko03010: Ribosome	uncharacterized protein LOC105643956 [Jatropha curcas]	--	A0A067JTR1_JATCU SubName: Full=Uncharacterized protein {ECO:0000313|EMBL:KDP27351.1};	Predicted mitochondrial ribosomal protein L23	GO:0005840,ribosome; GO:0003729,mRNA binding; GO:0003735,structural constituent of ribosome; GO:0006412,translation; GO:0003674,molecular_function; GO:0003676,nucleic acid binding; GO:0003723,RNA binding; GO:0005488,binding; GO:0097159,organic cyclic compound binding; GO:1901363,heterocyclic compound binding; GO:0005198,structural molecule activity; GO:0006518,peptide metabolic process; GO:000680…	PF00276.23:Ribosomal protein L23	--	--	--
Cs_ont_1g002130	33.4046	31.9388	34.7664	37.9796	36.6426	37.3335	27.0492	29.0092	30.9638	24.6866	26.4559	28.0186	26.4735	28.5338	28.3798	26.5521	25.3628	24.7305	2122960	2125300	+	--	--	stress enhanced protein 2, chloroplastic [Citrus clementina]	STEP2_ARATH RecName: Full=Stress enhanced protein 2, chloroplastic {ECO:0000305}; Flags: Precursor;	V4UP67_CITCL SubName: Full=Uncharacterized protein {ECO:0000313|EMBL:ESR41274.1};	--	GO:0009535,chloroplast thylakoid membrane; GO:0016021,integral component of membrane; GO:0009523,photosystem II; GO:0016168,chlorophyll binding; GO:0071486,cellular response to high light intensity; GO:0071492,cellular response to UV-A; GO:0009765,photosynthesis, light harvesting; GO:0009611,response to wounding; GO:0003674,molecular_function; GO:0005488,binding; GO:0046906,tetrapyrrole binding; …	PF00504.24:Chlorophyll A-B binding protein	--	--	--
Cs_ont_1g002140	6.1395	5.1776	5.942	3.8345	4.2706	3.8801	5.4867	6.1095	5.9886	5.1272	5.5022	5.5896	4.4683	4.7437	4.2398	4.6984	4.385	4.563	2126284	2132770	+	K00705 4-alpha-glucanotransferase [EC:2.4.1.25] | (RefSeq) 4-alpha-glucanotransferase, chloroplastic/amyloplastic isoform X1 (A)	ko00500: Starch and sucrose metabolism; ko01100: Metabolic pathways; ko01110: Biosynthesis of secondary metabolites	4-alpha-glucanotransferase DPE1 /amyloplastic [Citrus sinensis]	DPEP_SOLTU RecName: Full=4-alpha-glucanotransferase, chloroplastic/amyloplastic; EC=2.4.1.25; AltName: Full=Amylomaltase; AltName: Full=Disproportionating enzyme; Short=D-enzyme; Flags: Precursor;	V4SKU8_CITCL RecName: Full=4-alpha-glucanotransferase {ECO:0000256|ARBA:ARBA00012560, ECO:0000256|RuleBase:RU361207}; EC=2.4.1.25 {ECO:0000256|ARBA:ARBA00012560, ECO:0000256|RuleBase:RU361207}; AltName: Full=Amylomaltase {ECO:0000256|ARBA:ARBA00031423, ECO:0000256|RuleBase:RU361207}; AltName: Full=Disproportionating enzyme {ECO:0000256|ARBA:ARBA00031501, ECO:0000256|RuleBase:RU361207};	--	GO:0009501,amyloplast; GO:0009507,chloroplast; GO:0004134,4-alpha-glucanotransferase activity; GO:0102500,beta-maltose 4-alpha-glucanotransferase activity; GO:0005975,carbohydrate metabolic process; GO:0003674,molecular_function; GO:0003824,catalytic activity; GO:0004133,glycogen debranching enzyme activity; GO:0016740,transferase activity; GO:0016757,transferase activity, transferring glycosyl g…	PF02446.20:4-alpha-glucanotransferase	--	--	--
Cs_ont_1g002150	0.9283	0.8008	0.7894	0.4112	0.4896	0.4457	0.5496	0.9502	0.9994	0.6672	0.9732	1.0505	0.4201	0.3255	0.3951	0.4313	0.539	0.466	2129248	2136224	-	K00705 4-alpha-glucanotransferase [EC:2.4.1.25] | (RefSeq) 4-alpha-glucanotransferase, chloroplastic/amyloplastic isoform X1 (A)	ko00500: Starch and sucrose metabolism; ko01100: Metabolic pathways; ko01110: Biosynthesis of secondary metabolites	uncharacterized protein LOC18037083 [Citrus clementina]	DPEP_SOLTU RecName: Full=4-alpha-glucanotransferase, chloroplastic/amyloplastic; EC=2.4.1.25; AltName: Full=Amylomaltase; AltName: Full=Disproportionating enzyme; Short=D-enzyme; Flags: Precursor;	A0A067EXP1_CITSI SubName: Full=Uncharacterized protein {ECO:0000313|EMBL:KDO59919.1};	--	GO:0009501,amyloplast; GO:0009507,chloroplast; GO:0004134,4-alpha-glucanotransferase activity; GO:0102500,beta-maltose 4-alpha-glucanotransferase activity; GO:0005975,carbohydrate metabolic process; GO:0003674,molecular_function; GO:0003824,catalytic activity; GO:0004133,glycogen debranching enzyme activity; GO:0016740,transferase activity; GO:0016757,transferase activity, transferring glycosyl g…	PF03576.17:Peptidase family S58	--	--	--
Cs_ont_1g002160	0.498	0.2082	0.4524	0.9284	0.8322	0	0.7919	0.9779	1.2291	0.8308	1.3539	1.4415	1.0593	0.562	0.4529	0.4265	0.7878	0.9242	2136836	2142716	+	--	--	--	--	--	--	--	--	--	--	--
Cs_ont_1g002170	0	0	0	0	0	0	0.0608	0.025	0.0881	0.3826	0.1732	0.3319	2.8911	2.5195	2.4873	4.2996	4.4546	4.7563	2147369	2149375	-	K20619 cytochrome P450 family 78 subfamily A | (RefSeq) cytochrome P450 78A7-like (A)	--	cytochrome P450 78A7 [Citrus clementina]	C78A7_ARATH RecName: Full=Cytochrome P450 78A7; EC=1.14.-.-;	V4SKU4_CITCL SubName: Full=Uncharacterized protein {ECO:0000313|EMBL:ESR41267.1};	Cytochrome P450 CYP2 subfamily	GO:0016021,integral component of membrane; GO:0020037,heme binding; GO:0005506,iron ion binding; GO:0004497,monooxygenase activity; GO:0016705,oxidoreductase activity, acting on paired donors, with incorporation or reduction of molecular oxygen; GO:0040008,regulation of growth; GO:0003674,molecular_function; GO:0005488,binding; GO:0046906,tetrapyrrole binding; GO:0097159,organic cyclic compound b…	PF00067.25:Cytochrome P450	--	--	--
Cs_ont_1g002180	32.1114	31.0066	28.3936	28.9154	25.9621	27.4208	22.7373	25.7304	22.6146	25.4319	25.7648	24.0445	17.0369	18.1526	17.0578	20.6145	18.4313	20.751	2165715	2168366	+	--	--	F-box/kelch-repeat protein SKIP6 isoform X1 [Citrus clementina]	SKIP6_ARATH RecName: Full=F-box/kelch-repeat protein SKIP6; AltName: Full=SKP1-interacting partner 6;	V4SQS8_CITCL RecName: Full=F-box domain-containing protein {ECO:0000259|Pfam:PF00646};	FOG: Kelch repeat	GO:0016567,protein ubiquitination; GO:0006464,cellular protein modification process; GO:0006807,nitrogen compound metabolic process; GO:0008150,biological_process; GO:0008152,metabolic process; GO:0009987,cellular process; GO:0019538,protein metabolic process; GO:0032446,protein modification by small protein conjugation; GO:0036211,protein modification process; GO:0043170,macromolecule metabolic …	PF01344.28:Kelch motif	--	--	--
Cs_ont_1g002190	10.8698	10.331	9.5662	11.5477	12.2607	12.0946	11.4211	11.9454	12.1114	13.0538	11.8783	13.1364	13.9431	13.6721	16.2686	12.824	11.9148	12.9494	2168867	2173540	-	K00891 shikimate kinase [EC:2.7.1.71] | (RefSeq) shikimate kinase, chloroplastic isoform X1 (A)	ko00400: Phenylalanine, tyrosine and tryptophan biosynthesis; ko01100: Metabolic pathways; ko01110: Biosynthesis of secondary metabolites; ko01230: Biosynthesis of amino acids	shikimate kinase 1, chloroplastic isoform X2 [Citrus clementina]	SK1_ARATH RecName: Full=Shikimate kinase 1, chloroplastic; Short=AtSK1; EC=2.7.1.71; Flags: Precursor;	V4S1P4_CITCL RecName: Full=Shikimate kinase {ECO:0000256|ARBA:ARBA00012154}; EC=2.7.1.71 {ECO:0000256|ARBA:ARBA00012154};	--	GO:0009507,chloroplast; GO:0005524,ATP binding; GO:0046872,metal ion binding; GO:0004765,shikimate kinase activity; GO:0009073,aromatic amino acid family biosynthetic process; GO:0008652,cellular amino acid biosynthetic process; GO:0009423,chorismate biosynthetic process; GO:0016310,phosphorylation; GO:0000166,nucleotide binding; GO:0003674,molecular_function; GO:0005488,binding; GO:0017076,purin…	PF01202.25:Shikimate kinase	--	--	--
Cs_ont_1g002200	0.7335	0.6738	0.4881	0.5247	0.6129	0.6284	1.2816	1.2624	1.1683	1.1204	1.0347	0.8147	0.895	0.9009	0.7988	0.9861	0.9208	1.0921	2178520	2182880	+	K22733 magnesium transporter | (RefSeq) uncharacterized protein LOC102612526 (A)	--	pentatricopeptide repeat-containing protein At4g39530 [Citrus clementina]	PP357_ARATH RecName: Full=Pentatricopeptide repeat-containing protein At4g39530;	A0A2H5NVZ3_CITUN SubName: Full=Uncharacterized protein {ECO:0000313|EMBL:GAY44279.1};	FOG: PPR repeat	GO:0043231,intracellular membrane-bounded organelle; GO:0003723,RNA binding; GO:0009451,RNA modification; GO:0003674,molecular_function; GO:0003676,nucleic acid binding; GO:0005488,binding; GO:0097159,organic cyclic compound binding; GO:1901363,heterocyclic compound binding; GO:0006139,nucleobase-containing compound metabolic process; GO:0006725,cellular aromatic compound metabolic process; GO:00…	PF01535.23:PPR repeat	--	--	--
[truncated: 25,327 more rows]

## Sheet: Table S6
Table S6. 38 unigenes in flavonoid biosynthesis pathway.
ID	ct1-1_fpkm	ct1-2_fpkm	ct1-3_fpkm	cj1-1_fpkm	cj1-2_fpkm	cj1-3_fpkm	ct2-1_fpkm	ct2-2_fpkm	ct2-3_fpkm	cj2-1_fpkm	cj2-2_fpkm	cj2-3_fpkm	ct3-1_fpkm	ct3-2_fpkm	ct3-3_fpkm	cj3-1_fpkm	cj3-2_fpkm	cj3-3_fpkm	KEGG	KEGG pathway	NR	Swissprot	Tremble	KOG	GO	Pfam	TF-Family	TF-Category	TF-Classification
[truncated: 38 more rows]

## Sheet: Table S7
Table S7. 25 different flavonoids and the relative content affecting by different developmental stages and rootstocks grafting.
Index	Formula	Compounds	Class	ct1-1	ct1-2	ct1-3	cj1-1	cj1-2	cj1-3	ct2-1	ct2-2	ct2-3	cj2-1	cj2-2	cj2-3	ct3-1	ct3-2	ct3-3	cj3-1	cj3-2	cj3-3
Wbtn007469	C16H12O6	Protogenkwanone	Other Flavonoids	1.14878e+07	1.2315e+07	1.3777e+07	9.92269e+06	1.06761e+07	9.80398e+06	335618	286548	328869	927746	816297	815900	3.21062e+07	3.68862e+07	2.91525e+07	3.84781e+07	3.57685e+07	3.54934e+07
[truncated: 24 more rows]

## Sheet: Table S8
Table S8. 643 differentially expressed TFs.
[truncated: 644 more rows]

[truncated: 1 more sheets: Table S9]
